# Supplementary material for: The Pleidae (Hemiptera, Heteroptera) of Thailand, with the descriptions of two new species and a discussion of species from Southeast Asia
Source: Zookeys. 2020 Oct 5;973:35–68. doi: 10.3897/zookeys.973.54026 (PMC7550392; doi:10.3897/zookeys.973.54026)
Supplement: XML Treatment for Paraplea frontalis [file zookeys.973.54026-treatment1.xml]

<!DOCTYPE tp:taxon-treatment
  PUBLIC "-//TaxonX//DTD Taxonomic Treatment Publishing DTD v0 20100105//EN" "tax-treatment-NSO.dtd">
<tp:taxon-treatment xmlns:tp="http://www.plazi.org/taxpub"><tp:treatment-meta><kwd-group><label>Taxon classification</label><kwd><named-content xmlns:xlink="http://www.w3.org/1999/xlink" content-type="kingdom">Animalia</named-content></kwd><kwd><named-content xmlns:xlink="http://www.w3.org/1999/xlink" content-type="order">Hemiptera</named-content></kwd><kwd><named-content xmlns:xlink="http://www.w3.org/1999/xlink" content-type="family">Pleidae</named-content></kwd></kwd-group><mixed-citation publication-type="journal"><person-group><name><surname>Cook</surname><given-names>Jerry L.</given-names></name><name><surname>Sites</surname><given-names>Robert W.</given-names></name><name><surname>Vitheepradit</surname><given-names>Akekawat</given-names></name></person-group><article-title>The <tp:taxon-name><tp:taxon-name-part taxon-name-part-type="family">Pleidae</tp:taxon-name-part></tp:taxon-name> (<tp:taxon-name><tp:taxon-name-part taxon-name-part-type="order">Hemiptera</tp:taxon-name-part></tp:taxon-name>, <tp:taxon-name><tp:taxon-name-part taxon-name-part-type="suborder">Heteroptera</tp:taxon-name-part></tp:taxon-name>) of Thailand, with the descriptions of two new species and a discussion of species from Southeast Asia</article-title><source>Zookeys</source><day>05</day><month>10</month><year>2020</year><volume>973</volume><fpage>35</fpage><lpage>68</lpage><pub-id pub-id-type="doi">10.3897/zookeys.973.54026</pub-id></mixed-citation></tp:treatment-meta><tp:nomenclature><tp:taxon-name><object-id xmlns:xlink="http://www.w3.org/1999/xlink" content-type="arpha" xlink:type="simple">696A8DF2-43DB-5E88-9638-D425C58C67DB</object-id>
            <tp:taxon-name-part taxon-name-part-type="genus" reg="Paraplea">Paraplea</tp:taxon-name-part>
            <tp:taxon-name-part taxon-name-part-type="species" reg="frontalis">frontalis</tp:taxon-name-part>
          </tp:taxon-name><tp:taxon-authority>(Fieber, 1844)</tp:taxon-authority><xref ref-type="fig" rid="F1">Figures 1</xref><xref ref-type="fig" rid="F2">, 2</xref><xref ref-type="fig" rid="F3">, 3</xref><xref ref-type="fig" rid="F4">, 4–5</xref><xref ref-type="fig" rid="F17">, 24A</xref><tp:nomenclature-citation-list><tp:nomenclature-citation><tp:taxon-name><tp:taxon-name-part taxon-name-part-type="genus" reg="Ploa"/> <tp:taxon-name-part taxon-name-part-type="species" reg="frontalis"/></tp:taxon-name><comment>= <tp:taxon-name><tp:taxon-name-part taxon-name-part-type="genus" reg="Ploa">Ploa</tp:taxon-name-part> <tp:taxon-name-part taxon-name-part-type="species" reg="frontalis">frontalis</tp:taxon-name-part></tp:taxon-name> Fieber, 1844: Entomol. Monogr. p. 18. </comment></tp:nomenclature-citation><tp:nomenclature-citation><tp:taxon-name><tp:taxon-name-part taxon-name-part-type="genus" reg="Plea"/> <tp:taxon-name-part taxon-name-part-type="species" reg="frontalis"/></tp:taxon-name><comment>= <tp:taxon-name><tp:taxon-name-part taxon-name-part-type="genus" reg="Plea">Plea</tp:taxon-name-part> <tp:taxon-name-part taxon-name-part-type="species" reg="frontalis">frontalis</tp:taxon-name-part></tp:taxon-name>: (Kirkaldy, 1898): Wien. Entomol. Zeit. 17: 141. </comment></tp:nomenclature-citation><tp:nomenclature-citation><tp:taxon-name><tp:taxon-name-part taxon-name-part-type="genus" reg="Plea"/> <tp:taxon-name-part taxon-name-part-type="species" reg="pelopea"/></tp:taxon-name><comment>= <tp:taxon-name><tp:taxon-name-part taxon-name-part-type="genus" reg="Plea">Plea</tp:taxon-name-part> <tp:taxon-name-part taxon-name-part-type="species" reg="pelopea">pelopea</tp:taxon-name-part></tp:taxon-name> Distant, 1911: Fauna Brit. India 5: 336–337 (synonymized by <xref ref-type="bibr" rid="B20">Lundblad 1933</xref>: 138). </comment></tp:nomenclature-citation><tp:nomenclature-citation><tp:taxon-name><tp:taxon-name-part taxon-name-part-type="genus" reg="Plea"/> <tp:taxon-name-part taxon-name-part-type="species" reg="quinquemaculata"/></tp:taxon-name><comment>= <tp:taxon-name><tp:taxon-name-part taxon-name-part-type="genus" reg="Plea">Plea</tp:taxon-name-part> <tp:taxon-name-part taxon-name-part-type="species" reg="quinquemaculata">quinquemaculata</tp:taxon-name-part></tp:taxon-name> Lundblad, 1933: Arch Hydrobiol. 12: 135–138 (synonymized by <xref ref-type="bibr" rid="B22">Nieser 2004</xref>: 82). </comment></tp:nomenclature-citation><tp:nomenclature-citation><tp:taxon-name>
                <tp:taxon-name-part taxon-name-part-type="genus" reg="Plea">Plea</tp:taxon-name-part> (<tp:taxon-name-part taxon-name-part-type="subgenus" reg="Paraplea">Paraplea</tp:taxon-name-part>) <tp:taxon-name-part taxon-name-part-type="species" reg="frontalis">frontalis</tp:taxon-name-part></tp:taxon-name><comment>: <xref ref-type="bibr" rid="B11">Esaki and China 1928</xref>: Rev. Esp. Entomol. 4: 166 (subgenus description).</comment></tp:nomenclature-citation><tp:nomenclature-citation><tp:taxon-name>
                <tp:taxon-name-part taxon-name-part-type="genus" reg="Paraplea">Paraplea</tp:taxon-name-part> <tp:taxon-name-part taxon-name-part-type="species" reg="frontalis">frontalis</tp:taxon-name-part></tp:taxon-name><comment>: Drake and Maldonado-Capriles 1956 (elevation to genus) 51: 53.</comment></tp:nomenclature-citation></tp:nomenclature-citation-list></tp:nomenclature><tp:treatment-sec sec-type="remarks" id="SECID0EICAE"><title>Remarks.</title><p><italic><tp:taxon-name><tp:taxon-name-part taxon-name-part-type="genus" reg="Paraplea">Paraplea</tp:taxon-name-part> <tp:taxon-name-part taxon-name-part-type="species" reg="frontalis">frontalis</tp:taxon-name-part></tp:taxon-name></italic> was described as <italic><tp:taxon-name><tp:taxon-name-part taxon-name-part-type="genus" reg="Ploa">Ploa</tp:taxon-name-part> <tp:taxon-name-part taxon-name-part-type="species" reg="frontalis">frontalis</tp:taxon-name-part></tp:taxon-name></italic> by <xref ref-type="bibr" rid="B12">Fieber (1844)</xref> for specimens collected in the East Indies. The original description was not extensive and relied heavily on coloration, which has proven to be a somewhat variable character in pleids. However, this description included a documentation of the distinctive markings of the face and vertex that is found in most specimens of this species. The figures provided with the original description are not very helpful in distinguishing <italic><tp:taxon-name><tp:taxon-name-part taxon-name-part-type="genus" reg="Paraplea">P.</tp:taxon-name-part> <tp:taxon-name-part taxon-name-part-type="species" reg="frontalis">frontalis</tp:taxon-name-part></tp:taxon-name></italic> from other pleid species. No types were designated by Fieber; however, the distinctive markings of the head made associations with subsequent collections possible with a relatively high degree of certainty. <xref ref-type="bibr" rid="B17">Kirkaldy (1898)</xref> reported on a specimen from Rangoon (now Yangon) in present day Myanmar (Burma), and in this and his later publication (<xref ref-type="bibr" rid="B18">Kirkaldy 1904</xref>), he followed <xref ref-type="bibr" rid="B19">Leach (1817)</xref> in putting all of <tp:taxon-name>Pleinae</tp:taxon-name> into the genus <italic><tp:taxon-name><tp:taxon-name-part taxon-name-part-type="genus" reg="Plea">Plea</tp:taxon-name-part></tp:taxon-name></italic>, thus changing the name of this species to <italic><tp:taxon-name><tp:taxon-name-part taxon-name-part-type="genus" reg="Plea">Plea</tp:taxon-name-part> <tp:taxon-name-part taxon-name-part-type="species" reg="frontalis">frontalis</tp:taxon-name-part></tp:taxon-name></italic>. <xref ref-type="bibr" rid="B18">Kirkaldy (1904)</xref> also included a range extension of the species into Bengal, which is now in Bangladesh, although it is possible that he did not distinguish between West Bengal and East Bengal, leaving uncertainty to the exact region, which would now be in either India or Bangladesh, respectively. Kirkaldy also reported specimens from Pondicherry (India) and Cochin, China, which is now in Vietnam. Kirkaldy did not provide a description of the specimens he included in <italic><tp:taxon-name><tp:taxon-name-part taxon-name-part-type="genus" reg="Paraplea">P.</tp:taxon-name-part> <tp:taxon-name-part taxon-name-part-type="species" reg="frontalis">frontalis</tp:taxon-name-part></tp:taxon-name></italic>. <xref ref-type="bibr" rid="B6">Distant (1906)</xref> provided an English translation of the original description by Fieber but stated that he was unable to view any specimens of the species. <xref ref-type="bibr" rid="B7">Distant (1910)</xref> described a species from Calcutta and Madupur, West Bengal, India as <italic><tp:taxon-name><tp:taxon-name-part taxon-name-part-type="genus" reg="Plea">Plea</tp:taxon-name-part> <tp:taxon-name-part taxon-name-part-type="species" reg="pelopea">pelopea</tp:taxon-name-part></tp:taxon-name></italic> based primarily on coloration, including having a head with four dark spots and commented that he thought this could be an “extreme variety” of <italic><tp:taxon-name><tp:taxon-name-part taxon-name-part-type="genus" reg="Plea">Plea</tp:taxon-name-part> <tp:taxon-name-part taxon-name-part-type="species" reg="pallescens">pallescens</tp:taxon-name-part></tp:taxon-name></italic>. <tp:taxon-name><tp:taxon-name-part taxon-name-part-type="genus" reg="Plea">Plea</tp:taxon-name-part> (<tp:taxon-name-part taxon-name-part-type="subgenus" reg="Paraplea">Paraplea</tp:taxon-name-part>) <tp:taxon-name-part taxon-name-part-type="species" reg="pelopea">pelopea</tp:taxon-name-part></tp:taxon-name> was considered by <xref ref-type="bibr" rid="B20">Lundblad (1933)</xref> to be the same as <italic><tp:taxon-name><tp:taxon-name-part taxon-name-part-type="genus" reg="Paraplea">P.</tp:taxon-name-part> <tp:taxon-name-part taxon-name-part-type="species" reg="frontalis">frontalis</tp:taxon-name-part></tp:taxon-name></italic>, although there was no type available for comparison. <xref ref-type="bibr" rid="B20">Lundblad (1933)</xref> determined that all previous treatments of <italic><tp:taxon-name><tp:taxon-name-part taxon-name-part-type="genus" reg="Paraplea">P.</tp:taxon-name-part> <tp:taxon-name-part taxon-name-part-type="species" reg="frontalis">frontalis</tp:taxon-name-part></tp:taxon-name></italic> did not allow for precise identifications. He commented on the most common head marking of having five dark markings and provided drawings of the head, antenna, legs, pronotum, sternal crest and parameres, but he did not provide a complete re-description. <xref ref-type="bibr" rid="B20">Lundblad (1933)</xref> also described a new species, <tp:taxon-name><tp:taxon-name-part taxon-name-part-type="genus" reg="Plea">Plea</tp:taxon-name-part> (<tp:taxon-name-part taxon-name-part-type="subgenus" reg="Paraplea">Paraplea</tp:taxon-name-part>) <tp:taxon-name-part taxon-name-part-type="species" reg="quinquemaculata">quinquemaculata</tp:taxon-name-part></tp:taxon-name>, which is now considered a synonym of <italic><tp:taxon-name><tp:taxon-name-part taxon-name-part-type="genus" reg="Paraplea">P.</tp:taxon-name-part> <tp:taxon-name-part taxon-name-part-type="species" reg="frontalis">frontalis</tp:taxon-name-part></tp:taxon-name></italic> (<xref ref-type="bibr" rid="B22">Nieser 2004</xref>). <xref ref-type="bibr" rid="B2">Benzie (1989)</xref> redescribed the species using specimens from Sri Lanka, including many of the characters used for modern descriptions in this family. Although all of these forms are now included as <italic><tp:taxon-name><tp:taxon-name-part taxon-name-part-type="genus" reg="Paraplea">P.</tp:taxon-name-part> <tp:taxon-name-part taxon-name-part-type="species" reg="frontalis">frontalis</tp:taxon-name-part></tp:taxon-name></italic>, it is possible that this represents a species complex. Below is a supplemental description of the species, based primarily on specimens from Thailand that fit within <italic><tp:taxon-name><tp:taxon-name-part taxon-name-part-type="genus" reg="Paraplea">P.</tp:taxon-name-part> <tp:taxon-name-part taxon-name-part-type="species" reg="frontalis">frontalis</tp:taxon-name-part></tp:taxon-name></italic> as it is currently defined.</p></tp:treatment-sec><tp:treatment-sec sec-type="Type information" id="SECID0EIJAE"><title>Type information.</title><p>No holotype is designated. <xref ref-type="bibr" rid="B12">Fieber (1844)</xref> reported that the description was made from specimens collected by Dr. Helfer in the East Indies, although the exact location in this region of Southeast Asia is not documented in the literature. A specimen of <tp:taxon-name><tp:taxon-name-part taxon-name-part-type="family">Pleidae</tp:taxon-name-part></tp:taxon-name> collected by Dr. Helfer is deposited the National Museum in Prague (<abbrev xmlns:xlink="http://www.w3.org/1999/xlink" content-type="institution" xlink:title="National Museum in Prague" id="ABBRID0EXJAE" xlink:type="simple">NMPC</abbrev>) that could give an indication about the area where the original <italic><tp:taxon-name><tp:taxon-name-part taxon-name-part-type="genus" reg="Paraplea">P.</tp:taxon-name-part> <tp:taxon-name-part taxon-name-part-type="species" reg="frontalis">frontalis</tp:taxon-name-part></tp:taxon-name></italic> was collected (Nico Nieser communication). This specimen could become a neotype if it is determined to be <italic><tp:taxon-name><tp:taxon-name-part taxon-name-part-type="genus" reg="Paraplea">P.</tp:taxon-name-part> <tp:taxon-name-part taxon-name-part-type="species" reg="frontalis">frontalis</tp:taxon-name-part></tp:taxon-name></italic>, however this specimen has not yet been evaluated.</p></tp:treatment-sec><tp:treatment-sec sec-type="description" id="SECID0ESKAE"><title>Supplementary description.</title><p>All measurements are given in millimeters from 456 adult specimens from throughout Thailand as reported in the distribution portion of this paper. Specimens used for this description are deposited at <named-content xmlns:xlink="http://www.w3.org/1999/xlink" content-type="dwc:institutional_code" xlink:type="simple">SEMC</named-content>, <named-content xmlns:xlink="http://www.w3.org/1999/xlink" content-type="dwc:institutional_code" xlink:type="simple">SHSU</named-content>, and <abbrev xmlns:xlink="http://www.w3.org/1999/xlink" content-type="institution" xlink:title="Enns Entomology Museum, University of Missouri" id="ABBRID0ECLAE" xlink:type="simple">UMC</abbrev>. Other specimens from Thailand and areas outside Thailand were surveyed but were not included in measurements due to condition or availability.</p><p><bold><italic>Body size</italic>.</bold> Total length, 1.89–2.32 (average 2.07) in Thailand specimens. <xref ref-type="bibr" rid="B12">Fieber (1844)</xref> reported total length of 2, but <xref ref-type="bibr" rid="B20">Lundblad (1933)</xref> reported that the species could reach 2.3 to 2.5. Greatest body width in Thailand specimens, 0.92–1.28 (average 1.04); <abbrev xmlns:xlink="http://www.w3.org/1999/xlink" xlink:title="Body Shape Index" id="ABBRID0EWLAE" xlink:type="simple">BSI</abbrev>, 50–58.</p><p><bold><italic>Color</italic>.</bold> Color may vary among individuals (Fig. <xref ref-type="fig" rid="F1">1A, D</xref>). Base color of body ranges from light brown to almost cream-colored, some with light honeycomb pattern, especially on pronotum; punctures throughout body usually with dark center; scutellum usually golden-tan; legs light brown; sternum and venter darker brown; eyes red to golden to silver in dried specimens, dark blotches seen in various places on some specimens, distinctive dark spots on face and vertex (Fig. <xref ref-type="fig" rid="F1">1C</xref>).</p><fig id="F1" position="float" orientation="portrait"><object-id xmlns:xlink="http://www.w3.org/1999/xlink" content-type="doi" xlink:type="simple">10.3897/zookeys.973.54026.figure1</object-id><object-id xmlns:xlink="http://www.w3.org/1999/xlink" content-type="arpha" xlink:type="simple">AE3A350E-74EA-5A09-883F-9F6B730D8C34</object-id><label>Figure 1.</label><caption><p><italic><tp:taxon-name><tp:taxon-name-part taxon-name-part-type="genus" reg="Paraplea">Paraplea</tp:taxon-name-part> <tp:taxon-name-part taxon-name-part-type="species" reg="frontalis">frontalis</tp:taxon-name-part></tp:taxon-name></italic> specimens from Thailand. Male with most typical coloration in (<bold>A</bold>) lateral view, (<bold>B</bold>) dorsal view, and (<bold>C</bold>) frontal view. (<bold>D</bold>) Female showing an alternatively colored form in lateral view.</p></caption><graphic xmlns:xlink="http://www.w3.org/1999/xlink" xlink:href="zookeys-973-035-g001.jpg" position="float" orientation="portrait" xlink:type="simple" id="oo_459242.jpg"><uri content-type="original_file" xlink:type="simple">https://binary.pensoft.net/fig/459242</uri></graphic></fig><p><bold><italic>Head</italic>.</bold> Head (Fig. <xref ref-type="fig" rid="F1">1C</xref>) generally light brown to cream colored with dark brown markings, mouthparts dark brown. Face and vertex normally with distinctive markings consisting of pair of spots near vertex, pair of spots between top margin of eyes and vertical line along midline of face, between middle of eyes; markings can differ between individuals; 64% with dark bar and four spots, 25% with light brown bar and four spots, 10% with light brown bar and two spots, 1% with either dark or light brown bar only (see <xref ref-type="bibr" rid="B2">Benzie 1989</xref>, Fig. <xref ref-type="fig" rid="F9">12</xref> for diagram showing differences). Antenna three-segmented, usually hidden from view below eye. Head size similar among Thailand specimens, head width at widest point including eyes 0.92–1.04, head width at narrowest point between eyes, 0.47–0.56, <abbrev xmlns:xlink="http://www.w3.org/1999/xlink" xlink:title="Ocular Index" id="ABBRID0E3NAE" xlink:type="simple">OI</abbrev> 49–55.</p><p><bold><italic>Pronotum</italic>.</bold> Base color ranging from cream to light brown, honeycombing apparent in some specimens; most have visible central lighter colored vertical band without punctures (Fig. <xref ref-type="fig" rid="F1">1B</xref>); slight humeral bulge present laterally; posterior margin with thick sclerotized border; punctures relatively large, 0.03–0.05, with dark centers; pronotum 1.01–1.17; length 0.62–0.79; <abbrev xmlns:xlink="http://www.w3.org/1999/xlink" xlink:title="Pronotal Index" id="ABBRID0ELOAE" xlink:type="simple">PI</abbrev> 61–75 (Fig. <xref ref-type="fig" rid="F1">1B</xref>).</p><p><bold><italic>Wings</italic>.</bold> Complete to posterior; punctures generally in irregular rows (0.02 in diameter) (Fig. <xref ref-type="fig" rid="F1">1A</xref>); underlying honeycomb structure sometimes present; claval suture distinct, complete; scutellum with distinct, dark punctures, more widely spaced than other punctures (Fig. <xref ref-type="fig" rid="F1">1B</xref>); scutellum base color often golden compared to tan base of hemelytra (Fig. <xref ref-type="fig" rid="F1">1B</xref>), although sometimes both cream colored (Fig. <xref ref-type="fig" rid="F1">1D</xref>); yellowish–brown spot at terminal angles of corium often present as reported in original description, but not always readily apparent, posterior half rarely brownish as in original description; lateral view shows distinct dorsal horizontal shape and posterior near vertical aspects with a transition of nearly 90° (Fig. <xref ref-type="fig" rid="F1">1A, C</xref>); scutellum slightly wider than long (Fig. <xref ref-type="fig" rid="F1">1B</xref>), scutellum length 0.46–0.57; scutellum width 0.54–0.66; <abbrev xmlns:xlink="http://www.w3.org/1999/xlink" xlink:title="Scutellar Index" id="ABBRID0ESPAE" xlink:type="simple">SI</abbrev> 104–120. Hind wings membranous, fully developed, completely concealed by hemelytra.</p><p><bold><italic>Legs</italic>.</bold> Typical leg measurements: prothoracic leg coxa 0.07, trochanter 0.11, femur 0.45, tibia 0.34, first tarsomere 0.02, second tarsomere 0.16,pretarsal claw 0.10; mesothoracic leg coxa 0.04, trochanter 0.18, femur 0.39, tibia 0.25, first tarsomere 0.02, second tarsomere 0.16, pretarsal claw 0.08; metathoracic leg coxa 0.04, trochanter 0.17, femur 0.47, tibia 0.53, first tarsomere 0.04, second tarsomere 0.18, third tarsomere 0.19, pretarsal claw 0.13 (see <xref ref-type="bibr" rid="B2">Benzie 1989</xref>, Fig. <xref ref-type="fig" rid="F7">9</xref> for leg shapes).</p><p><bold><italic>Median ventral keel</italic>.</bold> Thoracic portions distinct from each other; prosternal keel rounded with posterior blunt tooth; mesothoracic keel almost rectangular; metathoracic keel irregularly shaped, somewhat in lobes, including posterior projecting small tooth, closely associated with abdominal keel, appearing almost fused; thoracic segments relatively similar between specimens. Abdominal keel variable, usually partially fused between segments, usually with four distinct teeth corresponding with first four abdominal segments. Figure of typical Thailand specimen in Fig. <xref ref-type="fig" rid="F2">2</xref>, but also see drawing by <xref ref-type="bibr" rid="B20">Lundblad (1933</xref>, fig. 44H).</p><fig id="F2" position="float" orientation="portrait"><object-id xmlns:xlink="http://www.w3.org/1999/xlink" content-type="doi" xlink:type="simple">10.3897/zookeys.973.54026.figure2</object-id><object-id xmlns:xlink="http://www.w3.org/1999/xlink" content-type="arpha" xlink:type="simple">0652EADF-E0AE-53BE-9E7C-3A705724374C</object-id><label>Figure 2.</label><caption><p>Ventral keel of <italic><tp:taxon-name><tp:taxon-name-part taxon-name-part-type="genus" reg="Paraplea">Paraplea</tp:taxon-name-part> <tp:taxon-name-part taxon-name-part-type="species" reg="frontalis">frontalis</tp:taxon-name-part></tp:taxon-name></italic>, anterior region to the left, ventral to the top.</p></caption><graphic xmlns:xlink="http://www.w3.org/1999/xlink" xlink:href="zookeys-973-035-g002.jpg" position="float" orientation="portrait" xlink:type="simple" id="oo_459243.jpg"><uri content-type="original_file" xlink:type="simple">https://binary.pensoft.net/fig/459243</uri></graphic></fig><p><bold><italic>Characters of female</italic>.</bold> Ovipositor roughly triangular in shape, 0.25 in length, with wide side apically (gonapophysis 1) at end of rectangular shaft (gonapophysis 2) (Fig. <xref ref-type="fig" rid="F3">3</xref>); six distinct teeth along posterior border (apical row) plus two teeth on ventral border (ventral 1 and 2), three rows of small teeth away from apex, two primary, three secondary, and usually three tertiary, although there is variation in number of tertiary teeth; one long hair on ventral side where triangular apex of gonapophysis 1 and basal rectangle of gonapophysis 2 meet. Subgenital plate as in Fig. <xref ref-type="fig" rid="F4">4</xref>; wider than long; width ~ 0.67, length ~ 0.41; faintly rugose in basal one third; tufts of relatively long hairs on each side near apex; short inconspicuous hairs throughout genital plate darker v-shaped prominence in center, near apex.</p><fig id="F3" position="float" orientation="portrait"><object-id xmlns:xlink="http://www.w3.org/1999/xlink" content-type="doi" xlink:type="simple">10.3897/zookeys.973.54026.figure3</object-id><object-id xmlns:xlink="http://www.w3.org/1999/xlink" content-type="arpha" xlink:type="simple">1DAA9852-BAEE-5E19-8795-D79E106B4116</object-id><label>Figure 3.</label><caption><p>Ovipositor of <italic><tp:taxon-name><tp:taxon-name-part taxon-name-part-type="genus" reg="Paraplea">Paraplea</tp:taxon-name-part> <tp:taxon-name-part taxon-name-part-type="species" reg="frontalis">frontalis</tp:taxon-name-part></tp:taxon-name></italic> with gonapophysis 1 to right and gonapophysis 2 to left. Scale bar: 0.1 mm.</p></caption><graphic xmlns:xlink="http://www.w3.org/1999/xlink" xlink:href="zookeys-973-035-g003.jpg" position="float" orientation="portrait" xlink:type="simple" id="oo_459244.jpg"><uri content-type="original_file" xlink:type="simple">https://binary.pensoft.net/fig/459244</uri></graphic></fig><p><bold><italic>Characters of male</italic>.</bold> Aedeagus bulbous and somewhat asymmetrical in the typical fashion of the family; operculum (subgenital plate) generally triangular, slightly wider than long (Fig. <xref ref-type="fig" rid="F4">5</xref>), width ~ 0.46, length ~ 0.41; lightly rugose throughout; with short hairs throughout.</p><fig id="F4" position="float" orientation="portrait"><object-id xmlns:xlink="http://www.w3.org/1999/xlink" content-type="doi" xlink:type="simple">10.3897/zookeys.973.54026.figures4-5</object-id><object-id xmlns:xlink="http://www.w3.org/1999/xlink" content-type="arpha" xlink:type="simple">538AD386-10FB-5142-86AD-0C36FB9077B0</object-id><label>Figures 4–5.</label><caption><p>Genital plates of <italic><tp:taxon-name><tp:taxon-name-part taxon-name-part-type="genus" reg="Paraplea">Paraplea</tp:taxon-name-part> <tp:taxon-name-part taxon-name-part-type="species" reg="frontalis">frontalis</tp:taxon-name-part></tp:taxon-name></italic>. <bold>4</bold> female, <bold>5</bold> mele. Scale bar: 0.2 mm.</p></caption><graphic xmlns:xlink="http://www.w3.org/1999/xlink" xlink:href="zookeys-973-035-g004.jpg" position="float" orientation="portrait" xlink:type="simple" id="oo_459245.jpg"><uri content-type="original_file" xlink:type="simple">https://binary.pensoft.net/fig/459245</uri></graphic></fig></tp:treatment-sec><tp:treatment-sec sec-type="distribution" id="SECID0EGVAE"><title>Distribution.</title><p><italic><tp:taxon-name><tp:taxon-name-part taxon-name-part-type="genus" reg="Paraplea">Paraplea</tp:taxon-name-part> <tp:taxon-name-part taxon-name-part-type="species" reg="frontalis">frontalis</tp:taxon-name-part></tp:taxon-name></italic> is a relatively widespread species in Thailand (Fig. <xref ref-type="fig" rid="F17">24A</xref>) as well as other parts of Southeast Asia. This study adds the first records from Laos.</p></tp:treatment-sec><tp:treatment-sec sec-type="material" id="SECID0E2VAE"><title>Material examined.</title><p>Hong Kong: New Territories, Yuen Long, 23 II 1971, P. &amp; P. Spangler (5 specimens <abbrev xmlns:xlink="http://www.w3.org/1999/xlink" content-type="institution" xlink:title="United States National Museum" id="ABBRID0EBWAE" xlink:type="simple">USNM</abbrev>). India: Pondicherry, Maindeon, 1901 (4 specimens <abbrev xmlns:xlink="http://www.w3.org/1999/xlink" content-type="institution" xlink:title="United States National Museum" id="ABBRID0EGWAE" xlink:type="simple">USNM</abbrev>); India, Tanquebor (South India) 1951, P. S. Nathan (1 specimen <abbrev xmlns:xlink="http://www.w3.org/1999/xlink" content-type="institution" xlink:title="United States National Museum" id="ABBRID0ELWAE" xlink:type="simple">USNM</abbrev>); Karikal, VII 1956, P. S. Nathan (5 specimens <abbrev xmlns:xlink="http://www.w3.org/1999/xlink" content-type="institution" xlink:title="United States National Museum" id="ABBRID0EQWAE" xlink:type="simple">USNM</abbrev>). Laos: Vientaine, along Mekong River, <named-content xmlns:xlink="http://www.w3.org/1999/xlink" content-type="dwc:verbatimCoordinates" xlink:type="simple"><named-content content-type="geo-json" specific-use="{&#34;type&#34;:&#34;Point&#34;,&#34;coordinates&#34;:[102.604889,17.967389]}" id="NCID0EYWAE" xlink:type="simple">17°58'02.6"N, 102°36'17.6"E</named-content></named-content>, 6 VIII 1997 Wolfgang G. Ulrich (1 specimens <abbrev xmlns:xlink="http://www.w3.org/1999/xlink" content-type="institution" xlink:title="United States National Museum" id="ABBRID0E4WAE" xlink:type="simple">USNM</abbrev>). Malaysia: Penang, University of Sains Malay, 29 I 1983, H. C. Chapman (15 specimens <abbrev xmlns:xlink="http://www.w3.org/1999/xlink" content-type="institution" xlink:title="United States National Museum" id="ABBRID0ECXAE" xlink:type="simple">USNM</abbrev>). Myanmar: Rangoon Burma (= Yangon, Myanmar) Kemmencline 10 I 1927 (2 specimens <abbrev xmlns:xlink="http://www.w3.org/1999/xlink" content-type="institution" xlink:title="United States National Museum" id="ABBRID0EHXAE" xlink:type="simple">USNM</abbrev>); Rangoon Burma (= Yangon, Myanmar) Kemmencline 29 I 1927 (4 specimens <abbrev xmlns:xlink="http://www.w3.org/1999/xlink" content-type="institution" xlink:title="United States National Museum" id="ABBRID0EMXAE" xlink:type="simple">USNM</abbrev>). Singapore: 1 IX 1955. Marshall Laird (8 specimens <named-content xmlns:xlink="http://www.w3.org/1999/xlink" content-type="dwc:institutional_code" xlink:type="simple">SEMC</named-content>). Thailand: <bold>Ayutthaya Province</bold>: roadside pond ca. 5 km E of Ayutthaya, 2 VII 1997, L-126, R. W. Sites (2 specimens <abbrev xmlns:xlink="http://www.w3.org/1999/xlink" content-type="institution" xlink:title="Enns Entomology Museum, University of Missouri" id="ABBRID0EYXAE" xlink:type="simple">UMC</abbrev>). <bold>Bangkok Province</bold>: 9–10 V 1959, Manop, col., light (1 specimen <abbrev xmlns:xlink="http://www.w3.org/1999/xlink" content-type="institution" xlink:title="United States National Museum" id="ABBRID0E6XAE" xlink:type="simple">USNM</abbrev>); Bangkok, 28 II 1971, P. &amp; P. Spangler (10 specimens <abbrev xmlns:xlink="http://www.w3.org/1999/xlink" content-type="institution" xlink:title="United States National Museum" id="ABBRID0EEYAE" xlink:type="simple">USNM</abbrev>). <bold>Chiang Mai Province</bold>: Amphur Hot, <named-content xmlns:xlink="http://www.w3.org/1999/xlink" content-type="dwc:verbatimCoordinates" xlink:type="simple"><named-content content-type="geo-json" specific-use="{&#34;type&#34;:&#34;Point&#34;,&#34;coordinates&#34;:[98.224933,18.165500]}" id="NCID0EOYAE" xlink:type="simple">18°09.930'N, 98°13.496'E</named-content></named-content>, 870 m, pond, 18 V 2004, L-695 (69 specimens <abbrev xmlns:xlink="http://www.w3.org/1999/xlink" content-type="institution" xlink:title="Enns Entomology Museum, University of Missouri" id="ABBRID0ETYAE" xlink:type="simple">UMC</abbrev>); Chiang Mai, 10 III, 1952 m D. C. &amp; E. B. Thurman (2 specimens <named-content xmlns:xlink="http://www.w3.org/1999/xlink" content-type="dwc:institutional_code" xlink:type="simple">SEMC</named-content>). <bold>Chaiyaphum Province</bold>: Tad Tone National Park, Namtok Tad Tone, <named-content xmlns:xlink="http://www.w3.org/1999/xlink" content-type="dwc:verbatimCoordinates" xlink:type="simple"><named-content content-type="geo-json" specific-use="{&#34;type&#34;:&#34;Point&#34;,&#34;coordinates&#34;:[102.034650,15.979933]}" id="NCID0ECZAE" xlink:type="simple">15°58.796'N, 102°02.079'E</named-content></named-content>, 210 m, 29 IV 2004, A. Vitheepradit, L-650 (1 specimens <abbrev xmlns:xlink="http://www.w3.org/1999/xlink" content-type="institution" xlink:title="Enns Entomology Museum, University of Missouri" id="ABBRID0EHZAE" xlink:type="simple">UMC</abbrev>); Amphur Chum Pae, <named-content xmlns:xlink="http://www.w3.org/1999/xlink" content-type="dwc:verbatimCoordinates" xlink:type="simple"><named-content content-type="geo-json" specific-use="{&#34;type&#34;:&#34;Point&#34;,&#34;coordinates&#34;:[102.027800,16.576417]}" id="NCID0EPZAE" xlink:type="simple">16°34.585'N, 102°01.668'E</named-content></named-content>, 217 m, 3 V 2004, A. Vitheepradit, L-660, (4 specimens <abbrev xmlns:xlink="http://www.w3.org/1999/xlink" content-type="institution" xlink:title="Enns Entomology Museum, University of Missouri" id="ABBRID0EUZAE" xlink:type="simple">UMC</abbrev>). <bold>Chumphon Province</bold>: Amphur Sa Wi, Ban Kron, <named-content xmlns:xlink="http://www.w3.org/1999/xlink" content-type="dwc:verbatimCoordinates" xlink:type="simple"><named-content content-type="geo-json" specific-use="{&#34;type&#34;:&#34;Point&#34;,&#34;coordinates&#34;:[99.092583,10.242367]}" id="NCID0E5ZAE" xlink:type="simple">10°14.542'N, 99°05.555'E</named-content></named-content>, 6 m, 30 V 2004, L-729, Vitheepradit &amp; Prommi (3 specimens <abbrev xmlns:xlink="http://www.w3.org/1999/xlink" content-type="institution" xlink:title="Enns Entomology Museum, University of Missouri" id="ABBRID0ED1AE" xlink:type="simple">UMC</abbrev>); Amphur Lamae, Ban Suan Som Boon, <named-content xmlns:xlink="http://www.w3.org/1999/xlink" content-type="dwc:verbatimCoordinates" xlink:type="simple"><named-content content-type="geo-json" specific-use="{&#34;type&#34;:&#34;Point&#34;,&#34;coordinates&#34;:[99.103467,9.721850]}" id="NCID0EL1AE" xlink:type="simple">09°43.311'N, 99°06.208'E</named-content></named-content>, 13 m, 20 VI 2006, L-964, Vitheepradit &amp; Prommi (1 specimen <abbrev xmlns:xlink="http://www.w3.org/1999/xlink" content-type="institution" xlink:title="Enns Entomology Museum, University of Missouri" id="ABBRID0EQ1AE" xlink:type="simple">UMC</abbrev>). <bold>Khon Kaen Province</bold>: Amphur Chum Pae, Tumbon Noan Udom, <named-content xmlns:xlink="http://www.w3.org/1999/xlink" content-type="dwc:verbatimCoordinates" xlink:type="simple"><named-content content-type="geo-json" specific-use="{&#34;type&#34;:&#34;Point&#34;,&#34;coordinates&#34;:[102.188717,16.521117]}" id="NCID0E11AE" xlink:type="simple">16°31.267'N, 102°11.323'E</named-content></named-content>, 217 m, 15 IV 2009, vegetated pond, L-1039 (25 specimens <abbrev xmlns:xlink="http://www.w3.org/1999/xlink" content-type="institution" xlink:title="Enns Entomology Museum, University of Missouri" id="ABBRID0E61AE" xlink:type="simple">UMC</abbrev>, 1 specimen <named-content xmlns:xlink="http://www.w3.org/1999/xlink" content-type="dwc:institutional_code" xlink:type="simple">SHSU</named-content>); Khon Kaen, Khon Kaen, Bung Kaen Nakhon, 19 II 1994, William D. Shepard (1 specimen <abbrev xmlns:xlink="http://www.w3.org/1999/xlink" content-type="institution" xlink:title="United States National Museum" id="ABBRID0EJ2AE" xlink:type="simple">USNM</abbrev>); Khon Kaen City, 21 V 1954, R. E. Elbel (1 specimens <abbrev xmlns:xlink="http://www.w3.org/1999/xlink" content-type="institution" xlink:title="United States National Museum" id="ABBRID0EO2AE" xlink:type="simple">USNM</abbrev>). <bold>Krabi Province</bold>: Amphur Mueang, Noppharat Thara Beach, <named-content xmlns:xlink="http://www.w3.org/1999/xlink" content-type="dwc:verbatimCoordinates" xlink:type="simple"><named-content content-type="geo-json" specific-use="{&#34;type&#34;:&#34;Point&#34;,&#34;coordinates&#34;:[98.808617,8.043750]}" id="NCID0EY2AE" xlink:type="simple">08°02.625'N, 98°48.517'E</named-content></named-content>, 13 m, 8 I 2006, L-902 (8 specimens <abbrev xmlns:xlink="http://www.w3.org/1999/xlink" content-type="institution" xlink:title="Enns Entomology Museum, University of Missouri" id="ABBRID0E42AE" xlink:type="simple">UMC</abbrev>). <bold>Loei Province</bold>: Amphur Nong Hin, Tumbon Nong Hin, <named-content xmlns:xlink="http://www.w3.org/1999/xlink" content-type="dwc:verbatimCoordinates" xlink:type="simple"><named-content content-type="geo-json" specific-use="{&#34;type&#34;:&#34;Point&#34;,&#34;coordinates&#34;:[101.819883,17.094300]}" id="NCID0EH3AE" xlink:type="simple">17°05.658'N, 101°49.193'E</named-content></named-content>, 328 m, 4 V 2004, L-662, A. Vitheepradit (2 specimens <abbrev xmlns:xlink="http://www.w3.org/1999/xlink" content-type="institution" xlink:title="Enns Entomology Museum, University of Missouri" id="ABBRID0EM3AE" xlink:type="simple">UMC</abbrev>); Amphur Nong Hin, Ban Huay Deur, <named-content xmlns:xlink="http://www.w3.org/1999/xlink" content-type="dwc:verbatimCoordinates" xlink:type="simple"><named-content content-type="geo-json" specific-use="{&#34;type&#34;:&#34;Point&#34;,&#34;coordinates&#34;:[101.830383,17.096733]}" id="NCID0EU3AE" xlink:type="simple">17°05.804'N, 101°49.823'E</named-content></named-content>, 316 m, 4 V 2004, L-663, A. Vitheepradit (1 specimens <abbrev xmlns:xlink="http://www.w3.org/1999/xlink" content-type="institution" xlink:title="Enns Entomology Museum, University of Missouri" id="ABBRID0EZ3AE" xlink:type="simple">UMC</abbrev>). <bold>Mae Hong Son Province</bold>: Tam Pla Resort at Tam Pla River, <named-content xmlns:xlink="http://www.w3.org/1999/xlink" content-type="dwc:verbatimCoordinates" xlink:type="simple"><named-content content-type="geo-json" specific-use="{&#34;type&#34;:&#34;Point&#34;,&#34;coordinates&#34;:[97.987972,19.426167]}" id="NCID0ED4AE" xlink:type="simple">19°25'34.2"N, 97°59'16.7"E</named-content></named-content>, 21 X 1997, Wolfgang G. Ulrich (1 specimen <abbrev xmlns:xlink="http://www.w3.org/1999/xlink" content-type="institution" xlink:title="United States National Museum" id="ABBRID0EI4AE" xlink:type="simple">USNM</abbrev>). <bold>Nakhon Ratchasima Province</bold>: Nakhon Ratchasima, 60 km S of Sakaerat Experimental Station, 30–600 m, <named-content xmlns:xlink="http://www.w3.org/1999/xlink" content-type="dwc:verbatimCoordinates" xlink:type="simple"><named-content content-type="geo-json" specific-use="{&#34;type&#34;:&#34;Point&#34;,&#34;coordinates&#34;:[101.916667,14.500000]}" id="NCID0ES4AE" xlink:type="simple">14°30'N, 101°55'E</named-content></named-content>, 2–4 III 1972, P. &amp; P. Spangler (18 specimens <abbrev xmlns:xlink="http://www.w3.org/1999/xlink" content-type="institution" xlink:title="United States National Museum" id="ABBRID0EX4AE" xlink:type="simple">USNM</abbrev>). <bold>Nakhon Sawan Province</bold>: Tumbon Mae Poen, <named-content xmlns:xlink="http://www.w3.org/1999/xlink" content-type="dwc:verbatimCoordinates" xlink:type="simple"><named-content content-type="geo-json" specific-use="{&#34;type&#34;:&#34;Point&#34;,&#34;coordinates&#34;:[99.478783,15.650900]}" id="NCID0EB5AE" xlink:type="simple">15°39.054'N, 99°28.727'E</named-content></named-content>, 119 m, 23 V 2004, L-708, Vitheepradit &amp; Prommi (11 specimens <abbrev xmlns:xlink="http://www.w3.org/1999/xlink" content-type="institution" xlink:title="Enns Entomology Museum, University of Missouri" id="ABBRID0EG5AE" xlink:type="simple">UMC</abbrev>); Kamphaeng San, Kasetsart University Campus, <named-content xmlns:xlink="http://www.w3.org/1999/xlink" content-type="dwc:verbatimCoordinates" xlink:type="simple"><named-content content-type="geo-json" specific-use="{&#34;type&#34;:&#34;Point&#34;,&#34;coordinates&#34;:[99.989317,14.013167]}" id="NCID0EO5AE" xlink:type="simple">14°00.790'N, 99°59.359'E</named-content></named-content>, 15 I 2012, L-1321, among <italic><tp:taxon-name><tp:taxon-name-part taxon-name-part-type="genus" reg="Azolla">Azolla</tp:taxon-name-part> <tp:taxon-name-part taxon-name-part-type="species" reg="pinnata">pinnata</tp:taxon-name-part></tp:taxon-name></italic> in pond, A. Vitheepradit, T. O. Prommi &amp; R. W. Sites (1 specimen <named-content xmlns:xlink="http://www.w3.org/1999/xlink" content-type="dwc:institutional_code" xlink:type="simple">SHSU</named-content>). <bold>Phetchaburi Province</bold>: Amphur Nong Ya Plong, Tumbon Nong Ya Plong, <named-content xmlns:xlink="http://www.w3.org/1999/xlink" content-type="dwc:verbatimCoordinates" xlink:type="simple"><named-content content-type="geo-json" specific-use="{&#34;type&#34;:&#34;Point&#34;,&#34;coordinates&#34;:[99.683333,13.150000]}" id="NCID0EI6AE" xlink:type="simple">13°09'N, 99°41'E</named-content></named-content>, 69 m, 15 V 2003, L-533, Vitheepradit &amp; Ferro (10 specimens <abbrev xmlns:xlink="http://www.w3.org/1999/xlink" content-type="institution" xlink:title="Enns Entomology Museum, University of Missouri" id="ABBRID0EN6AE" xlink:type="simple">UMC</abbrev>); Amphur Tha Yang, Mae Nam Phetchaburi, on HWY 3499, <named-content xmlns:xlink="http://www.w3.org/1999/xlink" content-type="dwc:verbatimCoordinates" xlink:type="simple"><named-content content-type="geo-json" specific-use="{&#34;type&#34;:&#34;Point&#34;,&#34;coordinates&#34;:[99.850000,12.916667]}" id="NCID0EV6AE" xlink:type="simple">12°55'N, 99°51'E</named-content></named-content>, 39 m, 19 IV 2002, Vitheepradit &amp; Kirawanich, L-354 (1 specimen). <bold>Phuket Province</bold>: mtn. stream 3 III 1968, B. A. Harrison (15 specimens). <bold>Prachuap Khiri Khan Province</bold>: Amphur Hua Hin, Ban Nong Yai Oum, <named-content xmlns:xlink="http://www.w3.org/1999/xlink" content-type="dwc:verbatimCoordinates" xlink:type="simple"><named-content content-type="geo-json" specific-use="{&#34;type&#34;:&#34;Point&#34;,&#34;coordinates&#34;:[99.766667,12.583333]}" id="NCID0ECAAG" xlink:type="simple">12°35'N, 99°46'E</named-content></named-content>, 83 m, 16 V 2003, Vitheepradit &amp; Ferro, L-539 (12 specimens <abbrev xmlns:xlink="http://www.w3.org/1999/xlink" content-type="institution" xlink:title="Enns Entomology Museum, University of Missouri" id="ABBRID0EHAAG" xlink:type="simple">UMC</abbrev>); Amphur Thap Sakae, Ban Huay Yang, <named-content xmlns:xlink="http://www.w3.org/1999/xlink" content-type="dwc:verbatimCoordinates" xlink:type="simple"><named-content content-type="geo-json" specific-use="{&#34;type&#34;:&#34;Point&#34;,&#34;coordinates&#34;:[99.633333,11.600000]}" id="NCID0EPAAG" xlink:type="simple">11°36'N, 99°38'E</named-content></named-content>, 25 m, 18 V 2003, Vitheepradit &amp; Ferro, L-543 (2 specimens <abbrev xmlns:xlink="http://www.w3.org/1999/xlink" content-type="institution" xlink:title="Enns Entomology Museum, University of Missouri" id="ABBRID0EUAAG" xlink:type="simple">UMC</abbrev>). <bold>Sakon Nakhon Province</bold>: Sakonnakhora (sic) city reservoir, 3 II 1952, M. E. Griffith (16 specimens <named-content xmlns:xlink="http://www.w3.org/1999/xlink" content-type="dwc:institutional_code" xlink:type="simple">SEMC</named-content>). <bold>Sara Buri Province</bold>: Amphur Sao Hal (2.7 km west), <named-content xmlns:xlink="http://www.w3.org/1999/xlink" content-type="dwc:verbatimCoordinates" xlink:type="simple"><named-content content-type="geo-json" specific-use="{&#34;type&#34;:&#34;Point&#34;,&#34;coordinates&#34;:[100.816667,14.550000]}" id="NCID0EFBAG" xlink:type="simple">14°33'N, 100°49'E</named-content></named-content>, 11 III 1971, P. &amp; P. Spangler (1 specimen <abbrev xmlns:xlink="http://www.w3.org/1999/xlink" content-type="institution" xlink:title="United States National Museum" id="ABBRID0EKBAG" xlink:type="simple">USNM</abbrev>). <bold>Songkhla Province</bold>: Amphur Rataphum, Tumbon Kampangphet, <named-content xmlns:xlink="http://www.w3.org/1999/xlink" content-type="dwc:verbatimCoordinates" xlink:type="simple"><named-content content-type="geo-json" specific-use="{&#34;type&#34;:&#34;Point&#34;,&#34;coordinates&#34;:[100.307283,7.133833]}" id="NCID0EUBAG" xlink:type="simple">07°08.030'N, 100°18.437'E</named-content></named-content>, 30 m, 2 VI 2004, Vitheepradit &amp; Prommi, L-732 (38 specimens <abbrev xmlns:xlink="http://www.w3.org/1999/xlink" content-type="institution" xlink:title="Enns Entomology Museum, University of Missouri" id="ABBRID0EZBAG" xlink:type="simple">UMC</abbrev>, 1 specimen <named-content xmlns:xlink="http://www.w3.org/1999/xlink" content-type="dwc:institutional_code" xlink:type="simple">SHSU</named-content>); Amphur Hat Yai, Prince of Songkla University, pond near reservoir, <named-content xmlns:xlink="http://www.w3.org/1999/xlink" content-type="dwc:verbatimCoordinates" xlink:type="simple"><named-content content-type="geo-json" specific-use="{&#34;type&#34;:&#34;Point&#34;,&#34;coordinates&#34;:[100.500000,7.000000]}" id="NCID0EGCAG" xlink:type="simple">07°00'N, 100°30'E</named-content></named-content>, 58 m, 4 V 2002, Vitheepradit &amp; Kirawanich, L-391 (1 specimen <abbrev xmlns:xlink="http://www.w3.org/1999/xlink" content-type="institution" xlink:title="Enns Entomology Museum, University of Missouri" id="ABBRID0ELCAG" xlink:type="simple">UMC</abbrev>). <bold>Surat Thani Province</bold>: Amphur Phuphin, Tumbon Khao Kwai, <named-content xmlns:xlink="http://www.w3.org/1999/xlink" content-type="dwc:verbatimCoordinates" xlink:type="simple"><named-content content-type="geo-json" specific-use="{&#34;type&#34;:&#34;Point&#34;,&#34;coordinates&#34;:[99.242017,9.062883]}" id="NCID0EVCAG" xlink:type="simple">09°03.773'N, 99°14.521'E</named-content></named-content>, 17 m, 16 VI 2004, Sites, Vitheepradit, &amp; Prommi, L-771 (2 specimens <named-content xmlns:xlink="http://www.w3.org/1999/xlink" content-type="dwc:institutional_code" xlink:type="simple">SHSU</named-content>); Amphur Ban Na, Ban Huay Harng, <named-content xmlns:xlink="http://www.w3.org/1999/xlink" content-type="dwc:verbatimCoordinates" xlink:type="simple"><named-content content-type="geo-json" specific-use="{&#34;type&#34;:&#34;Point&#34;,&#34;coordinates&#34;:[99.303583,8.848750]}" id="NCID0ECDAG" xlink:type="simple">08°50.925'N, 99°18.215'E</named-content></named-content>, 24 m, pond, 20 VI 2004, Vitheepradit &amp; Prommi, L-781 (1 specimen, <abbrev xmlns:xlink="http://www.w3.org/1999/xlink" content-type="institution" xlink:title="Enns Entomology Museum, University of Missouri" id="ABBRID0EHDAG" xlink:type="simple">UMC</abbrev>); Amphur Ban Na, Ban Tha Rau Tai, <named-content xmlns:xlink="http://www.w3.org/1999/xlink" content-type="dwc:verbatimCoordinates" xlink:type="simple"><named-content content-type="geo-json" specific-use="{&#34;type&#34;:&#34;Point&#34;,&#34;coordinates&#34;:[99.252167,8.942783]}" id="NCID0EPDAG" xlink:type="simple">08°56.567'N, 99°15.130'E</named-content></named-content>, 4 m, 20 VI 2004, L-782, Vitheepradit &amp; Prommi (1 specimen <named-content xmlns:xlink="http://www.w3.org/1999/xlink" content-type="dwc:institutional_code" xlink:type="simple">SHSU</named-content>); Amphur Ban Na San, Ban Poo Pea, <named-content xmlns:xlink="http://www.w3.org/1999/xlink" content-type="dwc:verbatimCoordinates" xlink:type="simple"><named-content content-type="geo-json" specific-use="{&#34;type&#34;:&#34;Point&#34;,&#34;coordinates&#34;:[99.334867,8.674833]}" id="NCID0E3DAG" xlink:type="simple">08°40.490'N, 99°20.092'E</named-content></named-content>, 4 m, 19 VI 2006, L-962, Vitheepradit &amp; Prommi (36 specimens <abbrev xmlns:xlink="http://www.w3.org/1999/xlink" content-type="institution" xlink:title="Enns Entomology Museum, University of Missouri" id="ABBRID0EBEAG" xlink:type="simple">UMC</abbrev>, 1 specimen <named-content xmlns:xlink="http://www.w3.org/1999/xlink" content-type="dwc:institutional_code" xlink:type="simple">SHSU</named-content>). <bold>Tak Province</bold>: Amphur Meung, Tumbon Nhong Bua Tai, <named-content xmlns:xlink="http://www.w3.org/1999/xlink" content-type="dwc:verbatimCoordinates" xlink:type="simple"><named-content content-type="geo-json" specific-use="{&#34;type&#34;:&#34;Point&#34;,&#34;coordinates&#34;:[99.116667,16.816667]}" id="NCID0EQEAG" xlink:type="simple">16°49'N, 99°07'E</named-content></named-content>, 106 m, 9 V 2003, L-514 (50 specimens <abbrev xmlns:xlink="http://www.w3.org/1999/xlink" content-type="institution" xlink:title="Enns Entomology Museum, University of Missouri" id="ABBRID0EVEAG" xlink:type="simple">UMC</abbrev>, 1 specimen <named-content xmlns:xlink="http://www.w3.org/1999/xlink" content-type="dwc:institutional_code" xlink:type="simple">SHSU</named-content>). <bold>Trang Province</bold>: Amphur Sikao, pond at Chao Mai Beach, <named-content xmlns:xlink="http://www.w3.org/1999/xlink" content-type="dwc:verbatimCoordinates" xlink:type="simple"><named-content content-type="geo-json" specific-use="{&#34;type&#34;:&#34;Point&#34;,&#34;coordinates&#34;:[99.344117,7.447367]}" id="NCID0EEFAG" xlink:type="simple">07°26.842'N, 99°20.647'E</named-content></named-content>, 3 m, 9 I 2003, Vitheepradit &amp; Prommi, L-907 (28 specimens <abbrev xmlns:xlink="http://www.w3.org/1999/xlink" content-type="institution" xlink:title="Enns Entomology Museum, University of Missouri" id="ABBRID0EJFAG" xlink:type="simple">UMC</abbrev>); Prince of Songkla University, <named-content xmlns:xlink="http://www.w3.org/1999/xlink" content-type="dwc:verbatimCoordinates" xlink:type="simple"><named-content content-type="geo-json" specific-use="{&#34;type&#34;:&#34;Point&#34;,&#34;coordinates&#34;:[99.583333,7.516667]}" id="NCID0ERFAG" xlink:type="simple">7°31'N, 99°35'E</named-content></named-content>, 55 m, 7 VI 2003, CMU and PSU teams, L-597 (13 specimens <abbrev xmlns:xlink="http://www.w3.org/1999/xlink" content-type="institution" xlink:title="Enns Entomology Museum, University of Missouri" id="ABBRID0EWFAG" xlink:type="simple">UMC</abbrev>, 1 specimen <named-content xmlns:xlink="http://www.w3.org/1999/xlink" content-type="dwc:institutional_code" xlink:type="simple">SHSU</named-content>). <bold>Uthai Thani Province</bold>: Amphur Ban Rai, Tumbon Kang Roong, <named-content xmlns:xlink="http://www.w3.org/1999/xlink" content-type="dwc:verbatimCoordinates" xlink:type="simple"><named-content content-type="geo-json" specific-use="{&#34;type&#34;:&#34;Point&#34;,&#34;coordinates&#34;:[99.683367,15.235350]}" id="NCID0EFGAG" xlink:type="simple">15°14.121'N, 99°41.002'E</named-content></named-content>, 69 m, 24 V 2004, L-712, Vitheepradit &amp; Prommi, (3 specimens <abbrev xmlns:xlink="http://www.w3.org/1999/xlink" content-type="institution" xlink:title="Enns Entomology Museum, University of Missouri" id="ABBRID0EKGAG" xlink:type="simple">UMC</abbrev>); Amphur Mueang, Tumbon Nam Serm, <named-content xmlns:xlink="http://www.w3.org/1999/xlink" content-type="dwc:verbatimCoordinates" xlink:type="simple"><named-content content-type="geo-json" specific-use="{&#34;type&#34;:&#34;Point&#34;,&#34;coordinates&#34;:[100.035333,15.348100]}" id="NCID0ESGAG" xlink:type="simple">15°20.886'N, 100°02.120'E</named-content></named-content>, 20 m, 24 V 2004, L-713, Vitheepradit &amp; Prommi (1 specimen <abbrev xmlns:xlink="http://www.w3.org/1999/xlink" content-type="institution" xlink:title="Enns Entomology Museum, University of Missouri" id="ABBRID0EXGAG" xlink:type="simple">UMC</abbrev>). <bold>Northeast</bold> Thailand, 15 I 1953, M. E. Griffith (90 specimens <named-content xmlns:xlink="http://www.w3.org/1999/xlink" content-type="dwc:institutional_code" xlink:type="simple">SEMC</named-content>, 5 specimens <named-content xmlns:xlink="http://www.w3.org/1999/xlink" content-type="dwc:institutional_code" xlink:type="simple">SHSU</named-content>).</p></tp:treatment-sec><tp:treatment-sec sec-type="discussion" id="SECID0EIHAG"><title>Discussion.</title><p>Because of the wide geographic distribution and variable characters, it is possible that what has previously been considered to be <italic><tp:taxon-name><tp:taxon-name-part taxon-name-part-type="genus" reg="Paraplea">P.</tp:taxon-name-part> <tp:taxon-name-part taxon-name-part-type="species" reg="frontalis">frontalis</tp:taxon-name-part></tp:taxon-name></italic> may include more than one species. Previously, it has not been possible to differentiate between species variation and species boundaries. However, after viewing hundreds of specimens, it appears that there are some reliable characters as long as there is a series of specimens in the sample to account for the variation. <xref ref-type="bibr" rid="B20">Lundblad (1933)</xref> noted that this is a species with variable characters, which is supported by the findings of this study. If a single specimen is used for identification, there may be some uncertainty in obtaining an accurate identification. The most apparent diagnostic character of <italic><tp:taxon-name><tp:taxon-name-part taxon-name-part-type="genus" reg="Paraplea">P.</tp:taxon-name-part> <tp:taxon-name-part taxon-name-part-type="species" reg="frontalis">frontalis</tp:taxon-name-part></tp:taxon-name></italic> is the facial marking found in most specimens, consisting of five dark marks, one vertical stripe on the center of the face and two pairs of horizontal stripes (Fig. <xref ref-type="fig" rid="F1">1C</xref>). Nearly 90% of specimens examined had these markings (although with variation in how dark these markings appear); thus, with a series of specimens, the species as now defined is readily identified. The current data did not include the type specimens (because they were never designated); however, they did match this diagnostic characteristic given in the original description. <italic><tp:taxon-name><tp:taxon-name-part taxon-name-part-type="genus" reg="Paraplea">Paraplea</tp:taxon-name-part> <tp:taxon-name-part taxon-name-part-type="species" reg="brunni">brunni</tp:taxon-name-part></tp:taxon-name></italic> (Kirkaldy) and <italic><tp:taxon-name><tp:taxon-name-part taxon-name-part-type="genus" reg="Paraplea">P.</tp:taxon-name-part> <tp:taxon-name-part taxon-name-part-type="species" reg="halei">halei</tp:taxon-name-part></tp:taxon-name></italic> (Lundblad) also commonly have facial markings but they are usually restricted to the center vertical stripe and are not known to have the full component in the pattern shown in Fig. <xref ref-type="fig" rid="F1">1C</xref>. The scutellum in most specimens of <italic><tp:taxon-name><tp:taxon-name-part taxon-name-part-type="genus" reg="Paraplea">P.</tp:taxon-name-part> <tp:taxon-name-part taxon-name-part-type="species" reg="frontalis">frontalis</tp:taxon-name-part></tp:taxon-name></italic> is a contrasting lighter color and is often golden-orange. The keel of these specimens is also usually diagnostic, having well-defined teeth on the abdominal segments that are relatively longer than in other species, but there is variation in this character. Some specimens have smaller teeth, which could have resulted from wear, and the shape of these teeth can vary from being relatively straight to curved. The drawings of the keel by <xref ref-type="bibr" rid="B20">Lundblad (1933)</xref> of specimens from Indonesia had smaller teeth on the abdominal keel than did the majority of those examined in this study, but without examining the Indonesian specimens, it is uncertain if this is typical of specimens from these islands. As with most species of <tp:taxon-name><tp:taxon-name-part taxon-name-part-type="family">Pleidae</tp:taxon-name-part></tp:taxon-name>, the ovipositor and subgenital plates of both sexes are diagnostic of the species. The ovipositor of <italic><tp:taxon-name><tp:taxon-name-part taxon-name-part-type="genus" reg="Paraplea">P.</tp:taxon-name-part> <tp:taxon-name-part taxon-name-part-type="species" reg="frontalis">frontalis</tp:taxon-name-part></tp:taxon-name></italic> most commonly has the teeth as shown in Fig. <xref ref-type="fig" rid="F3">3</xref>, but some specimens appear to be lacking inner teeth. This could be slight intraspecific variation or possibly interspecific differences if <italic><tp:taxon-name><tp:taxon-name-part taxon-name-part-type="genus" reg="Paraplea">P.</tp:taxon-name-part> <tp:taxon-name-part taxon-name-part-type="species" reg="frontalis">frontalis</tp:taxon-name-part></tp:taxon-name></italic> proves to be a species complex.</p></tp:treatment-sec><tp:treatment-sec><!--Section generated to contain objects referenced in tp:taxon-treatment.--><fig id="F17" position="float" orientation="portrait"><object-id xmlns:xlink="http://www.w3.org/1999/xlink" content-type="doi" xlink:type="simple">10.3897/zookeys.973.54026.figure24</object-id><object-id xmlns:xlink="http://www.w3.org/1999/xlink" content-type="arpha" xlink:type="simple">8CB67B14-CDA7-5073-89CA-CB756BD87A2D</object-id><label>Figure 24.</label><caption><p>Distribution records in Thailand of <bold>A</bold><italic><tp:taxon-name><tp:taxon-name-part taxon-name-part-type="genus" reg="Paraplea">Paraplea</tp:taxon-name-part> <tp:taxon-name-part taxon-name-part-type="species" reg="frontalis">frontalis</tp:taxon-name-part></tp:taxon-name></italic><bold>B</bold><italic><tp:taxon-name><tp:taxon-name-part taxon-name-part-type="genus" reg="Paraplea">P.</tp:taxon-name-part> <tp:taxon-name-part taxon-name-part-type="species" reg="lateromaculata">lateromaculata</tp:taxon-name-part></tp:taxon-name></italic> sp. nov., <bold>C</bold><italic><tp:taxon-name><tp:taxon-name-part taxon-name-part-type="genus" reg="Paraplea">P.</tp:taxon-name-part> <tp:taxon-name-part taxon-name-part-type="species" reg="liturata">liturata</tp:taxon-name-part></tp:taxon-name></italic><bold>D</bold><italic><tp:taxon-name><tp:taxon-name-part taxon-name-part-type="genus" reg="Paraplea">P.</tp:taxon-name-part> <tp:taxon-name-part taxon-name-part-type="species" reg="melanodera">melanodera</tp:taxon-name-part></tp:taxon-name></italic> sp. nov.</p></caption><graphic xmlns:xlink="http://www.w3.org/1999/xlink" xlink:href="zookeys-973-035-g017.jpg" position="float" orientation="portrait" xlink:type="simple" id="oo_459258.jpg"><uri content-type="original_file" xlink:type="simple">https://binary.pensoft.net/fig/459258</uri></graphic></fig><fig id="F9" position="float" orientation="portrait"><object-id xmlns:xlink="http://www.w3.org/1999/xlink" content-type="doi" xlink:type="simple">10.3897/zookeys.973.54026.figure12</object-id><object-id xmlns:xlink="http://www.w3.org/1999/xlink" content-type="arpha" xlink:type="simple">61737A3D-2DFF-556F-A867-46A56D8D29ED</object-id><label>Figure 12.</label><caption><p><italic><tp:taxon-name><tp:taxon-name-part taxon-name-part-type="genus" reg="Paraplea">Paraplea</tp:taxon-name-part> <tp:taxon-name-part taxon-name-part-type="species" reg="liturata">liturata</tp:taxon-name-part></tp:taxon-name></italic> specimens from Thailand. <bold>A</bold> female in lateral view with typical coloration, <bold>B</bold> dorsal view in that shows dark banding and honeycombing. <bold>C</bold> frontal view of specimen in B. <bold>D</bold> mele showing an alternatively colored form in lateral view.</p></caption><graphic xmlns:xlink="http://www.w3.org/1999/xlink" xlink:href="zookeys-973-035-g009.jpg" position="float" orientation="portrait" xlink:type="simple" id="oo_459250.jpg"><uri content-type="original_file" xlink:type="simple">https://binary.pensoft.net/fig/459250</uri></graphic></fig><fig id="F7" position="float" orientation="portrait"><object-id xmlns:xlink="http://www.w3.org/1999/xlink" content-type="doi" xlink:type="simple">10.3897/zookeys.973.54026.figure9</object-id><object-id xmlns:xlink="http://www.w3.org/1999/xlink" content-type="arpha" xlink:type="simple">CEFBDEC5-3146-5DBB-9B34-379D55F6BA0D</object-id><label>Figure 9.</label><caption><p>Ovipositor of <italic><tp:taxon-name><tp:taxon-name-part taxon-name-part-type="genus" reg="Paraplea">Paraplea</tp:taxon-name-part> <tp:taxon-name-part taxon-name-part-type="species" reg="lateromaculata">lateromaculata</tp:taxon-name-part></tp:taxon-name></italic> sp. nov. Scale bar: 0.05 mm.</p></caption><graphic xmlns:xlink="http://www.w3.org/1999/xlink" xlink:href="zookeys-973-035-g007.jpg" position="float" orientation="portrait" xlink:type="simple" id="oo_459248.jpg"><uri content-type="original_file" xlink:type="simple">https://binary.pensoft.net/fig/459248</uri></graphic></fig></tp:treatment-sec><ref-list><ref id="B20"><mixed-citation xmlns:xlink="http://www.w3.org/1999/xlink" xlink:type="simple"><person-group><name name-style="western"><surname>Lundblad</surname><given-names>O</given-names></name></person-group> (<year>1933</year>) <article-title>Zur Kenntnis der aquatilen und semiaquatilen Hemipteren von Sumatra, Java und Bali.</article-title><source>Archiv für Hydrobiologie Supplement</source><volume>12</volume>: <fpage>125</fpage>–<lpage>145</lpage>.</mixed-citation></ref><ref id="B22"><mixed-citation xmlns:xlink="http://www.w3.org/1999/xlink" xlink:type="simple"><person-group><name name-style="western"><surname>Nieser</surname><given-names>N</given-names></name></person-group> (<year>2004</year>) <article-title>Guide to aquatic <tp:taxon-name><tp:taxon-name-part taxon-name-part-type="suborder">Heteroptera</tp:taxon-name-part></tp:taxon-name> of Singapore and Peninsular Malaysia III. <tp:taxon-name><tp:taxon-name-part taxon-name-part-type="family">Pleidae</tp:taxon-name-part></tp:taxon-name> and <tp:taxon-name><tp:taxon-name-part taxon-name-part-type="family">Notonectidae</tp:taxon-name-part></tp:taxon-name>.</article-title><source>Raffles Bulletin of Zoology</source><volume>52</volume>: <fpage>79</fpage>–<lpage>96</lpage>. <ext-link xlink:type="simple" ext-link-type="uri" xlink:href="https://lkcnhm.nus.edu.sg/app/uploads/2017/06/52rbz079-096.pdf">https://lkcnhm.nus.edu.sg/app/uploads/2017/06/52rbz079-096.pdf</ext-link></mixed-citation></ref><ref id="B11"><mixed-citation xmlns:xlink="http://www.w3.org/1999/xlink" xlink:type="simple"><person-group><name name-style="western"><surname>Esaki</surname><given-names>T</given-names></name><name name-style="western"><surname>China</surname><given-names>WE</given-names></name></person-group> (<year>1928</year>) <article-title>A monograph of the <tp:taxon-name><tp:taxon-name-part taxon-name-part-type="family">Helotrephidae</tp:taxon-name-part></tp:taxon-name> subfamily <tp:taxon-name>Helotrephinae</tp:taxon-name> (Hem. <tp:taxon-name><tp:taxon-name-part taxon-name-part-type="suborder">Heteroptera</tp:taxon-name-part></tp:taxon-name>).</article-title><source>Revista Española de Entomologia</source><volume>4</volume>: <fpage>129</fpage>–<lpage>172</lpage>. <ext-link xlink:type="simple" ext-link-type="uri" xlink:href="https://digital.csic.es/handle/10261/140776">https://digital.csic.es/handle/10261/140776</ext-link></mixed-citation></ref><ref id="B12"><mixed-citation xmlns:xlink="http://www.w3.org/1999/xlink" xlink:type="simple"><person-group><name name-style="western"><surname>Fieber</surname><given-names>FX</given-names></name></person-group> (<year>1844</year>) <source>Entomologische Monographien. J.G.</source><publisher-name>Calve’schen Buchhandlung</publisher-name>, <publisher-loc>Leipzig</publisher-loc>, <size units="page">138 pp</size>. [10pls]</mixed-citation></ref><ref id="B17"><mixed-citation xmlns:xlink="http://www.w3.org/1999/xlink" xlink:type="simple"><person-group><name name-style="western"><surname>Kirkaldy</surname><given-names>GW</given-names></name></person-group> (<year>1898</year>) <article-title>Neue und seltene Notonectiden-Arten.</article-title><source>Wiener Entomologische Zeitung</source><volume>17</volume>: <fpage>141</fpage>–<lpage>142</lpage>. <ext-link xlink:type="simple" ext-link-type="uri" xlink:href="https://www.biodiversitylibrary.org/page/12109724">https://www.biodiversitylibrary.org/page/12109724</ext-link></mixed-citation></ref><ref id="B18"><mixed-citation xmlns:xlink="http://www.w3.org/1999/xlink" xlink:type="simple"><person-group><name name-style="western"><surname>Kirkaldy</surname><given-names>GW</given-names></name></person-group> (<year>1904</year>) <article-title>Über Notonectiden (<tp:taxon-name><tp:taxon-name-part taxon-name-part-type="order">Hemiptera</tp:taxon-name-part></tp:taxon-name>).</article-title><source>Wiener Entomologische Zeitung</source><volume>23</volume>: <fpage>111</fpage>–<lpage>135</lpage>. <ext-link xlink:type="simple" ext-link-type="uri" xlink:href="https://www.biodiversitylibrary.org/page/12081552">https://www.biodiversitylibrary.org/page/12081552</ext-link></mixed-citation></ref><ref id="B19"><mixed-citation xmlns:xlink="http://www.w3.org/1999/xlink" xlink:type="simple"><person-group><name name-style="western"><surname>Leach</surname><given-names>WE</given-names></name></person-group> (<year>1817</year>) <article-title>On the classification of the natural tribe of insects Notonectides, with descriptions of British Species.</article-title><source>Transactions of the Linnaean Society of London</source><volume>12</volume>: <fpage>10</fpage>–<lpage>18</lpage>. <ext-link xlink:type="simple" ext-link-type="doi" xlink:href="10.1111/j.1095-8339.1817.tb00215.x">https://doi.org/10.1111/j.1095-8339.1817.tb00215.x</ext-link></mixed-citation></ref><ref id="B6"><mixed-citation xmlns:xlink="http://www.w3.org/1999/xlink" xlink:type="simple"><person-group><name name-style="western"><surname>Distant</surname><given-names>WL</given-names></name></person-group> (<year>1906</year>) <source>The fauna of British India including Ceylon and Burma. <tp:taxon-name><tp:taxon-name-part taxon-name-part-type="order">Rhynchota</tp:taxon-name-part></tp:taxon-name>, vol. 3.</source><publisher-name>Taylor and Francis</publisher-name>, <publisher-loc>London</publisher-loc>, <size units="page">503 pp</size>. <ext-link xlink:type="simple" ext-link-type="uri" xlink:href="https://www.biodiversitylibrary.org/page/12704468">https://www.biodiversitylibrary.org/page/12704468</ext-link></mixed-citation></ref><ref id="B7"><mixed-citation xmlns:xlink="http://www.w3.org/1999/xlink" xlink:type="simple"><person-group><name name-style="western"><surname>Distant</surname><given-names>WL</given-names></name></person-group> (<year>1910</year>) <source>(published in 1911) The fauna of British India including Ceylon and Burma. <tp:taxon-name><tp:taxon-name-part taxon-name-part-type="order">Rhynchota</tp:taxon-name-part></tp:taxon-name>, vol. 5.</source><publisher-name>Taylor and Francis</publisher-name>, <publisher-loc>London</publisher-loc>, <size units="page">362 pp</size>. <ext-link xlink:type="simple" ext-link-type="uri" xlink:href="https://www.biodiversitylibrary.org/page/9822468">https://www.biodiversitylibrary.org/page/9822468</ext-link></mixed-citation></ref><ref id="B2"><mixed-citation xmlns:xlink="http://www.w3.org/1999/xlink" xlink:type="simple"><person-group><name name-style="western"><surname>Benzie</surname><given-names>JAH</given-names></name></person-group> (<year>1989</year>) <article-title>The immature stages of <italic><tp:taxon-name><tp:taxon-name-part taxon-name-part-type="genus">Plea</tp:taxon-name-part> <tp:taxon-name-part taxon-name-part-type="species">frontalis</tp:taxon-name-part></tp:taxon-name></italic> (Fieber, 1844) (<tp:taxon-name><tp:taxon-name-part taxon-name-part-type="order">Hemiptera</tp:taxon-name-part></tp:taxon-name>, <tp:taxon-name><tp:taxon-name-part taxon-name-part-type="family">Pleidae</tp:taxon-name-part></tp:taxon-name>), with a redescription of the adult.</article-title><source>Hydrobiologia</source><volume>179</volume>: <fpage>157</fpage>–<lpage>171</lpage>. <ext-link xlink:type="simple" ext-link-type="doi" xlink:href="10.1007/BF00007603">https://doi.org/10.1007/BF00007603</ext-link></mixed-citation></ref></ref-list></tp:taxon-treatment>
