# Supplementary material for: The Pleidae (Hemiptera, Heteroptera) of Thailand, with the descriptions of two new species and a discussion of species from Southeast Asia
Source: Zookeys. 2020 Oct 5;973:35–68. doi: 10.3897/zookeys.973.54026 (PMC7550392; doi:10.3897/zookeys.973.54026)
Supplement: XML Treatment for Paraplea lateromaculata [file zookeys.973.54026-treatment2.xml]

<!DOCTYPE tp:taxon-treatment
  PUBLIC "-//TaxonX//DTD Taxonomic Treatment Publishing DTD v0 20100105//EN" "tax-treatment-NSO.dtd">
<tp:taxon-treatment xmlns:tp="http://www.plazi.org/taxpub"><tp:treatment-meta><kwd-group><label>Taxon classification</label><kwd><named-content xmlns:xlink="http://www.w3.org/1999/xlink" content-type="kingdom">Animalia</named-content></kwd><kwd><named-content xmlns:xlink="http://www.w3.org/1999/xlink" content-type="order">Hemiptera</named-content></kwd><kwd><named-content xmlns:xlink="http://www.w3.org/1999/xlink" content-type="family">Pleidae</named-content></kwd></kwd-group><mixed-citation publication-type="journal"><person-group><name><surname>Cook</surname><given-names>Jerry L.</given-names></name><name><surname>Sites</surname><given-names>Robert W.</given-names></name><name><surname>Vitheepradit</surname><given-names>Akekawat</given-names></name></person-group><article-title>The <tp:taxon-name><tp:taxon-name-part taxon-name-part-type="family">Pleidae</tp:taxon-name-part></tp:taxon-name> (<tp:taxon-name><tp:taxon-name-part taxon-name-part-type="order">Hemiptera</tp:taxon-name-part></tp:taxon-name>, <tp:taxon-name><tp:taxon-name-part taxon-name-part-type="suborder">Heteroptera</tp:taxon-name-part></tp:taxon-name>) of Thailand, with the descriptions of two new species and a discussion of species from Southeast Asia</article-title><source>Zookeys</source><day>05</day><month>10</month><year>2020</year><volume>973</volume><fpage>35</fpage><lpage>68</lpage><pub-id pub-id-type="doi">10.3897/zookeys.973.54026</pub-id></mixed-citation></tp:treatment-meta><tp:nomenclature><tp:taxon-name><object-id xmlns:xlink="http://www.w3.org/1999/xlink" content-type="arpha" xlink:type="simple">8A253831-5060-53F5-91C9-E10E39E88910</object-id>
            <tp:taxon-name-part taxon-name-part-type="genus" reg="Paraplea">Paraplea</tp:taxon-name-part>
            <tp:taxon-name-part taxon-name-part-type="species" reg="lateromaculata">lateromaculata</tp:taxon-name-part>
            <object-id xmlns:xlink="http://www.w3.org/1999/xlink" content-type="zoobank" xlink:type="simple">http://zoobank.org/377ED572-8BF9-4EAA-850B-7852358A97D3</object-id>
          </tp:taxon-name><tp:taxon-authority>Cook</tp:taxon-authority><tp:taxon-status xmlns:xlink="http://www.w3.org/1999/xlink" xlink:type="simple">sp. nov.</tp:taxon-status><xref ref-type="fig" rid="F5">Figures 6</xref><xref ref-type="fig" rid="F6">, 7–8</xref><xref ref-type="fig" rid="F7">, 9</xref><xref ref-type="fig" rid="F8">, 10–11</xref><xref ref-type="fig" rid="F17">, 24B</xref></tp:nomenclature><tp:treatment-sec sec-type="description" id="SECID0ERMAG"><title>Description.</title><p>All measurements are in millimeters and were taken from 224 adult specimens from throughout Thailand as reported in the distribution portion of this paper. Specimens used for this description are deposited at <named-content xmlns:xlink="http://www.w3.org/1999/xlink" content-type="dwc:institutional_code" xlink:type="simple">SEMC</named-content>, <named-content xmlns:xlink="http://www.w3.org/1999/xlink" content-type="dwc:institutional_code" xlink:type="simple">SHSU</named-content>, and <abbrev xmlns:xlink="http://www.w3.org/1999/xlink" content-type="institution" xlink:title="Enns Entomology Museum, University of Missouri" id="ABBRID0EBNAG" xlink:type="simple">UMC</abbrev>.</p><p><bold><italic>Body size</italic>.</bold> Total length, 1.21–1.58 (average 1.42) (Fig. <xref ref-type="fig" rid="F5">6A, B, D</xref>); two specimens not included in this range unusually large, 2.35 and 2.52, but consistent in all other morphological characters with this species.</p><fig id="F5" position="float" orientation="portrait"><object-id xmlns:xlink="http://www.w3.org/1999/xlink" content-type="doi" xlink:type="simple">10.3897/zookeys.973.54026.figure6</object-id><object-id xmlns:xlink="http://www.w3.org/1999/xlink" content-type="arpha" xlink:type="simple">6CC83B12-7B26-5706-AF86-B36011CDFA9C</object-id><label>Figure 6.</label><caption><p><italic><tp:taxon-name><tp:taxon-name-part taxon-name-part-type="genus" reg="Paraplea">Paraplea</tp:taxon-name-part> <tp:taxon-name-part taxon-name-part-type="species" reg="lateromaculata">lateromaculata</tp:taxon-name-part></tp:taxon-name></italic> sp. nov. specimens from Thailand. <bold>A</bold> mele in lateral view with typical coloration. <bold>B</bold> dorsal view of a light colored morph that shows dark banding and honeycombing. <bold>C</bold> frontal view of specimen in B. <bold>D</bold> female showing an alternatively colored form in lateral view without dark bands.</p></caption><graphic xmlns:xlink="http://www.w3.org/1999/xlink" xlink:href="zookeys-973-035-g005.jpg" position="float" orientation="portrait" xlink:type="simple" id="oo_459246.jpg"><uri content-type="original_file" xlink:type="simple">https://binary.pensoft.net/fig/459246</uri></graphic></fig><p><bold><italic>Color</italic>.</bold> Color may vary slightly among individuals (Fig. <xref ref-type="fig" rid="F5">6A, B, D</xref>). Base color of body most often golden-tan with some darker brown markings. A few specimens exhibit a weak banding pattern of the hemelytra (Fig. <xref ref-type="fig" rid="F5">6A</xref>), banding more pronounced in small percentage of individuals that are more lightly colored (Fig. <xref ref-type="fig" rid="F5">6B</xref>); many with some honeycombing (Fig. <xref ref-type="fig" rid="F5">6B, D</xref>); small percentage of lightly colored specimens with red patches on vertex of head. Nearly all specimens with three dark spots on pronotum, two near posterolateral region and one at dorsal middle posterior. Distinctive dark spot on hemelytra above metacoxa (Fig. <xref ref-type="fig" rid="F5">6A, D</xref>).</p><p><bold><italic>Head</italic>.</bold> Head (Fig. <xref ref-type="fig" rid="F5">6C</xref>) generally light-brown to cream-colored, often with darker markings between eyes. Face and vertex often with a distinctive vertical bar (Fig. <xref ref-type="fig" rid="F5">6C</xref>), although sometimes missing or not distinctively bar-shaped. Antenna three-segmented, usually hidden from view below eye (extended and visible in Fig. <xref ref-type="fig" rid="F1">1A</xref>). Head size similar among Thai specimens, head width (excluding two unusually large specimens noted above) at widest point including eyes 0.62–074 (average 0.67), head width at narrowest point between eyes, 0.29–0.39 (average 0.35), <abbrev xmlns:xlink="http://www.w3.org/1999/xlink" xlink:title="Ocular Index" id="ABBRID0ERQAG" xlink:type="simple">OI</abbrev> 45–55 (average 50).</p><p><bold><italic>Pronotum</italic>.</bold> Base color usually light-tan but ranging between nearly white to brown, usually with lighter colored honeycombing apparent; most specimens have three distinct dark spots, one near posterolateral edge and one near the central posterior margin of pronotum (Fig. <xref ref-type="fig" rid="F5">6B</xref>); most have visible central vertical band without punctures, at least at anterior end (Fig. <xref ref-type="fig" rid="F5">6B, C</xref>); slight bulge present toward lateral posterior; punctures present, ~ 0.02; if honeycombing present, punctures located between honeycomb bars (Fig. <xref ref-type="fig" rid="F5">6B, D</xref>); pronotum width 0.58–0.84 (average 0.74); pronotum length 0.29–0.63 (average=0.42); <abbrev xmlns:xlink="http://www.w3.org/1999/xlink" xlink:title="Pronotal Index" id="ABBRID0EIRAG" xlink:type="simple">PI</abbrev> 38–69 (average 57).</p><p><bold><italic>Wings</italic>.</bold> Complete to posterior; punctures evenly dispersed with only small distance between punctures, not in rows (0.02 – 0.03 in diameter) (Fig. <xref ref-type="fig" rid="F5">6A, D</xref>); underlying honeycomb structure sometimes present; claval suture present in most (Fig. <xref ref-type="fig" rid="F5">6A</xref>) but absent in some (Fig. <xref ref-type="fig" rid="F5">6D</xref>); scutellum with distinct punctures, usually darkened in center (Fig. <xref ref-type="fig" rid="F5">6B</xref>), more widely spaced than other punctures, punctures not in apparent order; scutellum base color similar to hemelytra, almost white to golden-brown; lateral view shows distinct black spot near margin (Fig. <xref ref-type="fig" rid="F5">6A, D</xref>), resembling spots on prothorax; darker vertical band on some specimens (Fig. <xref ref-type="fig" rid="F5">6B</xref>); shape of hemelytra ranging from rectangular (Fig. <xref ref-type="fig" rid="F5">6A</xref>) to having a dorsal bulge (Fig. <xref ref-type="fig" rid="F5">6D</xref>); scutellum slightly wider than long but often almost triangular (Fig. <xref ref-type="fig" rid="F5">6B</xref>), scutellum length 0.21 – 0.43 (average 0.30); scutellum width 0.28–0.48 (average .36); <abbrev xmlns:xlink="http://www.w3.org/1999/xlink" xlink:title="Scutellar Index" id="ABBRID0EXSAG" xlink:type="simple">SI</abbrev> 106–148 (average 120). Hind wings membranous, fully-developed, completely concealed by hemelytra.</p><p><bold><italic>Legs</italic>.</bold> Shape of legs as in Fig. <xref ref-type="fig" rid="F6">7</xref>. Typical leg measurements: prothoracic leg coxa 0.14, trochanter 0.06, femur 0.37, tibia 0.30, first tarsomere 0.02, second tarsomere 0.15,pretarsal claw 0.10; mesothoracic leg coxa 0.14, trochanter 0.06, femur 0.37, tibia 0.21, first tarsomere 0.02, second tarsomere 0.12, pretarsal claw 0.09; metathoracic leg coxa 0.13, trochanter 0.06, femur 0.40, tibia 0.40, first tarsomere 0.05, second tarsomere 0.17, third tarsomere 0.17, pretarsal claw 0.10; several long hairs along ventral side of trochanter, femur, tibia and tarsus, especially at base of hind tarsus where some hairs reach 0.25 (Fig. <xref ref-type="fig" rid="F6">7</xref>).</p><p><bold><italic>Median ventral keel</italic>.</bold> Thoracic portions distinct from each other, prosternal keel somewhat rectangular with small teeth at anterior and posterior edges; mesosternal keel small but distinctly squared in profile, slightly serrated; metathoracic keel segment somewhat rounded with prominent teeth. Abdominal keel on segments I-IV with distinct teeth, segment I appears fused to metathoracic keel. Figure of typical specimen in Fig. <xref ref-type="fig" rid="F6">8</xref>.</p><fig id="F6" position="float" orientation="portrait"><object-id xmlns:xlink="http://www.w3.org/1999/xlink" content-type="doi" xlink:type="simple">10.3897/zookeys.973.54026.figures7-8</object-id><object-id xmlns:xlink="http://www.w3.org/1999/xlink" content-type="arpha" xlink:type="simple">F1F3136B-64FC-5228-899A-C8F544160894</object-id><label>Figures 7–8.</label><caption><p><italic><tp:taxon-name><tp:taxon-name-part taxon-name-part-type="genus" reg="Paraplea">Paraplea</tp:taxon-name-part> <tp:taxon-name-part taxon-name-part-type="species" reg="lateromaculata">lateromaculata</tp:taxon-name-part></tp:taxon-name></italic> sp. nov. <bold>7</bold> prothoracic leg above, mesothoracic leg in the middle and metathoracic leg below. <bold>8</bold> profile of the ventral keel with the anterior end (thoracic) to the top and ventral to the left.</p></caption><graphic xmlns:xlink="http://www.w3.org/1999/xlink" xlink:href="zookeys-973-035-g006.jpg" position="float" orientation="portrait" xlink:type="simple" id="oo_459247.jpg"><uri content-type="original_file" xlink:type="simple">https://binary.pensoft.net/fig/459247</uri></graphic></fig><p><bold><italic>Characters of female</italic>.</bold> Ovipositor roughly rectangular but apical side slightly wider (gonapophysis 1) at end of fused rectangular shaft (gonapophysis 2) (Fig. <xref ref-type="fig" rid="F7">9</xref>); five distinct teeth along posterior border (apical row), although fourth tooth is smaller and somewhat recessed. In some specimens this small tooth appears to be missing; three teeth on ventral border, decreasing in size posteriorly; two rows of three teeth each away from apex, three primary and three secondary, but usually no tertiary teeth; one long hair on ventral side where triangular apex of gonapophysis 1 and basal rectangle of gonapophysis 2 meet, however this hair is sometimes inconspicuous except at high magnification; subgenital plate as in Fig. <xref ref-type="fig" rid="F8">10</xref>; slightly wider than long; width ~ 0.28, length ~ 0.25; relatively smooth but with hairs emerging from shallow pits; tufts of relatively long hairs on each side near apex; slightly shorter hairs spaced throughout genital plate darker v-shaped prominence in center, near apex and extending 2/3 to posterior border.</p><fig id="F7" position="float" orientation="portrait"><object-id xmlns:xlink="http://www.w3.org/1999/xlink" content-type="doi" xlink:type="simple">10.3897/zookeys.973.54026.figure9</object-id><object-id xmlns:xlink="http://www.w3.org/1999/xlink" content-type="arpha" xlink:type="simple">CEFBDEC5-3146-5DBB-9B34-379D55F6BA0D</object-id><label>Figure 9.</label><caption><p>Ovipositor of <italic><tp:taxon-name><tp:taxon-name-part taxon-name-part-type="genus" reg="Paraplea">Paraplea</tp:taxon-name-part> <tp:taxon-name-part taxon-name-part-type="species" reg="lateromaculata">lateromaculata</tp:taxon-name-part></tp:taxon-name></italic> sp. nov. Scale bar: 0.05 mm.</p></caption><graphic xmlns:xlink="http://www.w3.org/1999/xlink" xlink:href="zookeys-973-035-g007.jpg" position="float" orientation="portrait" xlink:type="simple" id="oo_459248.jpg"><uri content-type="original_file" xlink:type="simple">https://binary.pensoft.net/fig/459248</uri></graphic></fig><p><bold><italic>Characters of male</italic>.</bold> Aedeagus bulbous and somewhat asymmetrical in typical fashion of family; operculum (subgenital plate) generally triangular, slightly longer than wide (Fig. <xref ref-type="fig" rid="F8">11</xref>), width ~ 0.23, length ~ 0.25, lightly rugulose in center before apex but otherwise smooth to granular, with short hairs throughout, several longer hairs at apex.</p><fig id="F8" position="float" orientation="portrait"><object-id xmlns:xlink="http://www.w3.org/1999/xlink" content-type="doi" xlink:type="simple">10.3897/zookeys.973.54026.figures10-11</object-id><object-id xmlns:xlink="http://www.w3.org/1999/xlink" content-type="arpha" xlink:type="simple">D26169DF-8BB3-5880-93D9-9F5F20EAF77E</object-id><label>Figures 10–11.</label><caption><p>Genital plates of <italic><tp:taxon-name><tp:taxon-name-part taxon-name-part-type="genus" reg="Paraplea">Paraplea</tp:taxon-name-part> <tp:taxon-name-part taxon-name-part-type="species" reg="lateromaculata">lateromaculata</tp:taxon-name-part></tp:taxon-name></italic> sp. nov. <bold>10</bold> female, <bold>11</bold> mele. Scale bar: 0.1 mm.</p></caption><graphic xmlns:xlink="http://www.w3.org/1999/xlink" xlink:href="zookeys-973-035-g008.jpg" position="float" orientation="portrait" xlink:type="simple" id="oo_459249.jpg"><uri content-type="original_file" xlink:type="simple">https://binary.pensoft.net/fig/459249</uri></graphic></fig></tp:treatment-sec><tp:treatment-sec sec-type="distribution" id="SECID0ELYAG"><title>Distribution.</title><p><italic><tp:taxon-name><tp:taxon-name-part taxon-name-part-type="genus" reg="Paraplea">Paraplea</tp:taxon-name-part> <tp:taxon-name-part taxon-name-part-type="species" reg="lateromaculata">lateromaculata</tp:taxon-name-part></tp:taxon-name></italic> is found throughout most of peninsular Thailand, and few specimens have also been collected in eastern Thailand (Fig. <xref ref-type="fig" rid="F17">24B</xref>). Specimens observed include a single specimen collected from Singapore.</p></tp:treatment-sec><tp:treatment-sec sec-type="type material" id="SECID0EAZAG"><title>Type material examined.</title><p><bold><italic>Holotype</italic></bold> female, Thailand: <bold>Krabi Province</bold>, Amphur Nuea Khlong, Tumbon Klong Kanarn, Ban Klong Kanarn, pond <named-content xmlns:xlink="http://www.w3.org/1999/xlink" content-type="dwc:verbatimCoordinates" xlink:type="simple"><named-content content-type="geo-json" specific-use="{&#34;type&#34;:&#34;Point&#34;,&#34;coordinates&#34;:[99.007500,8.017417]}" id="NCID0EZZAG" xlink:type="simple">8°01.045'N, 99°00.450'E</named-content></named-content>, 37 m, 8 I 2006, Vitheepradit and Prommi, L-903 (<abbrev xmlns:xlink="http://www.w3.org/1999/xlink" content-type="institution" xlink:title="Enns Entomology Museum, University of Missouri" id="ABBRID0E5ZAG" xlink:type="simple">UMC</abbrev>). <bold><italic>Paratypes</italic></bold> (38 TOTAL): Singapore: Federated Malay States, 31 X 1955, Marshall Laird (1 paratype <named-content xmlns:xlink="http://www.w3.org/1999/xlink" content-type="dwc:institutional_code" xlink:type="simple">SEMC</named-content>). Thailand: <bold>Chumphon Province</bold>: Amphur Se Wi, Ban Kron, <named-content xmlns:xlink="http://www.w3.org/1999/xlink" content-type="dwc:verbatimCoordinates" xlink:type="simple"><named-content content-type="geo-json" specific-use="{&#34;type&#34;:&#34;Point&#34;,&#34;coordinates&#34;:[99.091067,10.289833]}" id="NCID0EQ1AG" xlink:type="simple">10°17.390'N, 99°05.464'E</named-content></named-content>, 5 m, 30 V 2004, Vitheepradit and Prommi, L-728 (3 paratypes <abbrev xmlns:xlink="http://www.w3.org/1999/xlink" content-type="institution" xlink:title="Enns Entomology Museum, University of Missouri" id="ABBRID0EV1AG" xlink:type="simple">UMC</abbrev>, 1 paratype <named-content xmlns:xlink="http://www.w3.org/1999/xlink" content-type="dwc:institutional_code" xlink:type="simple">SHSU</named-content>); Amphur Sa Wi, Ban Kron, pond, <named-content xmlns:xlink="http://www.w3.org/1999/xlink" content-type="dwc:verbatimCoordinates" xlink:type="simple"><named-content content-type="geo-json" specific-use="{&#34;type&#34;:&#34;Point&#34;,&#34;coordinates&#34;:[99.092583,10.242367]}" id="NCID0EC2AG" xlink:type="simple">10°14.542'N, 99°05.555'E</named-content></named-content>, 6 m, 30 V 2004, Vitheepradit and Prommi, L-729 (5 paratypes <abbrev xmlns:xlink="http://www.w3.org/1999/xlink" content-type="institution" xlink:title="Enns Entomology Museum, University of Missouri" id="ABBRID0EH2AG" xlink:type="simple">UMC</abbrev>); Amphur Lamae, Ban Suan Som Boon, <named-content xmlns:xlink="http://www.w3.org/1999/xlink" content-type="dwc:verbatimCoordinates" xlink:type="simple"><named-content content-type="geo-json" specific-use="{&#34;type&#34;:&#34;Point&#34;,&#34;coordinates&#34;:[99.103467,9.721850]}" id="NCID0EP2AG" xlink:type="simple">09°43.311'N, 99°06.208'E</named-content></named-content>, 20 VI 2006, Vitheepradit and Prommi, L-964 (4 paratypes <abbrev xmlns:xlink="http://www.w3.org/1999/xlink" content-type="institution" xlink:title="Enns Entomology Museum, University of Missouri" id="ABBRID0EU2AG" xlink:type="simple">UMC</abbrev>, 1 paratype <named-content xmlns:xlink="http://www.w3.org/1999/xlink" content-type="dwc:institutional_code" xlink:type="simple">SHSU</named-content>). <bold>Kalasin Province</bold>: Phu Pan National Park, Lahm Huay Noi, 8 km S of Ban Kahm Perm, vegetated margins of river, 7 VI 1998, Vitheepradit, Sites and Simpson, L-162 (1 paratype <abbrev xmlns:xlink="http://www.w3.org/1999/xlink" content-type="institution" xlink:title="Enns Entomology Museum, University of Missouri" id="ABBRID0EA3AG" xlink:type="simple">UMC</abbrev>). <bold>Loei Province</bold>: Amphur Phukraduna, pond 1 km W of intersection of Hwy 201 and 2019, 21 VI 1998, Vitheepradit and Sawangsak, L-201 (1 paratype <abbrev xmlns:xlink="http://www.w3.org/1999/xlink" content-type="institution" xlink:title="Enns Entomology Museum, University of Missouri" id="ABBRID0EH3AG" xlink:type="simple">UMC</abbrev>). <bold>Nong Bua Lamphu Province</bold>: Phu Kao-Phu Pan Kham National Park, Namtok Tad Fah Waterfall, <named-content xmlns:xlink="http://www.w3.org/1999/xlink" content-type="dwc:verbatimCoordinates" xlink:type="simple"><named-content content-type="geo-json" specific-use="{&#34;type&#34;:&#34;Point&#34;,&#34;coordinates&#34;:[102.460983,16.920983]}" id="NCID0ER3AG" xlink:type="simple">16°55.259'N, 102°27.659'E</named-content></named-content>, 201 m, 10 V 2004, Prommi and Vitheepradit, L-674 (2 paratypes <abbrev xmlns:xlink="http://www.w3.org/1999/xlink" content-type="institution" xlink:title="Enns Entomology Museum, University of Missouri" id="ABBRID0EW3AG" xlink:type="simple">UMC</abbrev>). <bold>Phatthalung Province</bold>: Praiwan Waterfall, 3 km W of Ban Phut, pond with vegetation, 11 VII 1997, Sites and Permkam, L-135 (2 paratypes <abbrev xmlns:xlink="http://www.w3.org/1999/xlink" content-type="institution" xlink:title="Enns Entomology Museum, University of Missouri" id="ABBRID0E43AG" xlink:type="simple">UMC</abbrev>). <bold>Phetchaburi Province</bold>: Amphur Tha Yang, Ban Yang Chum, stream, <named-content xmlns:xlink="http://www.w3.org/1999/xlink" content-type="dwc:verbatimCoordinates" xlink:type="simple"><named-content content-type="geo-json" specific-use="{&#34;type&#34;:&#34;Point&#34;,&#34;coordinates&#34;:[99.666667,12.783333]}" id="NCID0EH4AG" xlink:type="simple">12°47'N, 99°40'E</named-content></named-content>, 46 m, 15 V 2003, Vitheepradit and Ferro, L-536 (3 paratypes <abbrev xmlns:xlink="http://www.w3.org/1999/xlink" content-type="institution" xlink:title="Enns Entomology Museum, University of Missouri" id="ABBRID0EM4AG" xlink:type="simple">UMC</abbrev>, 1 paratype <named-content xmlns:xlink="http://www.w3.org/1999/xlink" content-type="dwc:institutional_code" xlink:type="simple">SHSU</named-content>). <bold>Prachuap Khiri Khan Province</bold>: Amphur Kui Buri Forest, Forest Plantation Station, <named-content xmlns:xlink="http://www.w3.org/1999/xlink" content-type="dwc:verbatimCoordinates" xlink:type="simple"><named-content content-type="geo-json" specific-use="{&#34;type&#34;:&#34;Point&#34;,&#34;coordinates&#34;:[99.616667,12.066667]}" id="NCID0E24AG" xlink:type="simple">12°04'N, 99°37'E</named-content></named-content>, 17 V 2003, 117 m, Ferro and Vitheepradit, L-540 (1 paratype <abbrev xmlns:xlink="http://www.w3.org/1999/xlink" content-type="institution" xlink:title="Enns Entomology Museum, University of Missouri" id="ABBRID0EA5AG" xlink:type="simple">UMC</abbrev>). <bold>Songkhla Province</bold>: Amphur Ratephum, Tumbon Kampangphet, <named-content xmlns:xlink="http://www.w3.org/1999/xlink" content-type="dwc:verbatimCoordinates" xlink:type="simple"><named-content content-type="geo-json" specific-use="{&#34;type&#34;:&#34;Point&#34;,&#34;coordinates&#34;:[100.307283,7.133833]}" id="NCID0EK5AG" xlink:type="simple">7°08.030'N, 100°18.437'E</named-content></named-content>, 30 m, 2 VI 2004, 30 m, Vitheepradit and Prommi, L-732 (1 paratype <abbrev xmlns:xlink="http://www.w3.org/1999/xlink" content-type="institution" xlink:title="Enns Entomology Museum, University of Missouri" id="ABBRID0EP5AG" xlink:type="simple">UMC</abbrev>). <bold>Trang Province</bold>: Amphur Sikao, Tumbon Mai Fard, Ban Klong Maeng, pond, <named-content xmlns:xlink="http://www.w3.org/1999/xlink" content-type="dwc:verbatimCoordinates" xlink:type="simple"><named-content content-type="geo-json" specific-use="{&#34;type&#34;:&#34;Point&#34;,&#34;coordinates&#34;:[99.333333,7.500000]}" id="NCID0EZ5AG" xlink:type="simple">7°30'N, 99°20'E</named-content></named-content>, 6 m, 10 VIII 2005, Vitheepradit, Simpson and Prommi, L-868 (4 paratypes <abbrev xmlns:xlink="http://www.w3.org/1999/xlink" content-type="institution" xlink:title="Enns Entomology Museum, University of Missouri" id="ABBRID0E55AG" xlink:type="simple">UMC</abbrev>, 2 paratypes <named-content xmlns:xlink="http://www.w3.org/1999/xlink" content-type="dwc:institutional_code" xlink:type="simple">SHSU</named-content>); Amphur Sikao, Tumbon Mai Fard, Ban Klong Maeng, pond, <named-content xmlns:xlink="http://www.w3.org/1999/xlink" content-type="dwc:verbatimCoordinates" xlink:type="simple"><named-content content-type="geo-json" specific-use="{&#34;type&#34;:&#34;Point&#34;,&#34;coordinates&#34;:[99.342350,7.502833]}" id="NCID0EL6AG" xlink:type="simple">7°30.170'N, 99°20.541'E</named-content></named-content>, 6 m, 10 I 2006, Vitheepradit and Prommi, L-908 (1 paratype <abbrev xmlns:xlink="http://www.w3.org/1999/xlink" content-type="institution" xlink:title="Enns Entomology Museum, University of Missouri" id="ABBRID0EQ6AG" xlink:type="simple">UMC</abbrev>). <bold>Northeast</bold> Thailand, 15 I 1953 M. E. Griffith (4 paratypes <named-content xmlns:xlink="http://www.w3.org/1999/xlink" content-type="dwc:institutional_code" xlink:type="simple">SEMC</named-content>, 1 paratype <named-content xmlns:xlink="http://www.w3.org/1999/xlink" content-type="dwc:institutional_code" xlink:type="simple">SHSU</named-content>).</p></tp:treatment-sec><tp:treatment-sec sec-type="material" id="SECID0EBABG"><title>Additional material examined.</title><p>Thailand: <bold>Chumphon Province</bold>: Amphur Lamae, Ban Suan Som Boon, <named-content xmlns:xlink="http://www.w3.org/1999/xlink" content-type="dwc:verbatimCoordinates" xlink:type="simple"><named-content content-type="geo-json" specific-use="{&#34;type&#34;:&#34;Point&#34;,&#34;coordinates&#34;:[99.103467,9.721850]}" id="NCID0EMABG" xlink:type="simple">09°43.311'N, 99°06.208'E</named-content></named-content>, 13 m, 20 VI 2006, Vitheepradit and Prommi, L-964 (7 specimens <abbrev xmlns:xlink="http://www.w3.org/1999/xlink" content-type="institution" xlink:title="Enns Entomology Museum, University of Missouri" id="ABBRID0ERABG" xlink:type="simple">UMC</abbrev>); Amphur Sa Wi, Ban Kron, <named-content xmlns:xlink="http://www.w3.org/1999/xlink" content-type="dwc:verbatimCoordinates" xlink:type="simple"><named-content content-type="geo-json" specific-use="{&#34;type&#34;:&#34;Point&#34;,&#34;coordinates&#34;:[99.091067,10.289833]}" id="NCID0EZABG" xlink:type="simple">10°17.390'N, 99°05.464'E</named-content></named-content>, 5 m, 30 V 2004, Vitheepradit and Prommi L-728 (2 specimens <abbrev xmlns:xlink="http://www.w3.org/1999/xlink" content-type="institution" xlink:title="Enns Entomology Museum, University of Missouri" id="ABBRID0E5ABG" xlink:type="simple">UMC</abbrev>); Amphur Sa Wi, Ban Kron, pond, <named-content xmlns:xlink="http://www.w3.org/1999/xlink" content-type="dwc:verbatimCoordinates" xlink:type="simple"><named-content content-type="geo-json" specific-use="{&#34;type&#34;:&#34;Point&#34;,&#34;coordinates&#34;:[99.092583,10.242367]}" id="NCID0EGBBG" xlink:type="simple">10°14.542'N, 99°05.555'E</named-content></named-content>, 6 m, 30 V 2004, Vitheepradit and Prommi, L-729 (5 specimens <abbrev xmlns:xlink="http://www.w3.org/1999/xlink" content-type="institution" xlink:title="Enns Entomology Museum, University of Missouri" id="ABBRID0ELBBG" xlink:type="simple">UMC</abbrev>, 1 specimen <named-content xmlns:xlink="http://www.w3.org/1999/xlink" content-type="dwc:institutional_code" xlink:type="simple">SHSU</named-content>). <bold>Kalasin Province</bold>: Phu Pan National Park, black light at Park Headquarters near pond; 7 VI 1998, Sites, Simpson, and Vitheepradit, L-166 (42 specimens <abbrev xmlns:xlink="http://www.w3.org/1999/xlink" content-type="institution" xlink:title="Enns Entomology Museum, University of Missouri" id="ABBRID0EXBBG" xlink:type="simple">UMC</abbrev>, 1 specimen <named-content xmlns:xlink="http://www.w3.org/1999/xlink" content-type="dwc:institutional_code" xlink:type="simple">SHSU</named-content>); Phu Pan National Park, Lahm Huay Noi, 8 miles S of Ban Kahm Perm, vegetated margins of river, 7 VI 1998, Vitheepradit, Sites and Simpson, L-162 (3 specimens <abbrev xmlns:xlink="http://www.w3.org/1999/xlink" content-type="institution" xlink:title="Enns Entomology Museum, University of Missouri" id="ABBRID0EBCBG" xlink:type="simple">UMC</abbrev>). <bold>Kanchanaburi Province</bold>: Thong Pha Phum, Reforestation Station, black light, <named-content xmlns:xlink="http://www.w3.org/1999/xlink" content-type="dwc:verbatimCoordinates" xlink:type="simple"><named-content content-type="geo-json" specific-use="{&#34;type&#34;:&#34;Point&#34;,&#34;coordinates&#34;:[98.583333,14.650000]}" id="NCID0ELCBG" xlink:type="simple">14°39'N, 98°35'E</named-content></named-content>, 211 m, 11 IV 2002, <abbrev xmlns:xlink="http://www.w3.org/1999/xlink" content-type="institution" xlink:title="Enns Entomology Museum, University of Missouri" id="ABBRID0EQCBG" xlink:type="simple">UMC</abbrev> &amp; CMU teams, L-333 (1 specimen <abbrev xmlns:xlink="http://www.w3.org/1999/xlink" content-type="institution" xlink:title="Enns Entomology Museum, University of Missouri" id="ABBRID0EVCBG" xlink:type="simple">UMC</abbrev>). <bold>Krabi Province</bold>: Amphur Nuea Khlong, Tumbon Klong Kanarn, Ban Klong Kanarn, pond <named-content xmlns:xlink="http://www.w3.org/1999/xlink" content-type="dwc:verbatimCoordinates" xlink:type="simple"><named-content content-type="geo-json" specific-use="{&#34;type&#34;:&#34;Point&#34;,&#34;coordinates&#34;:[99.000000,8.016667]}" id="NCID0E6CBG" xlink:type="simple">8°01'N, 99°00'E</named-content></named-content>, 37 m, 8 I 2006, Vitheepradit and Prommi, L-903 (2 specimens <abbrev xmlns:xlink="http://www.w3.org/1999/xlink" content-type="institution" xlink:title="Enns Entomology Museum, University of Missouri" id="ABBRID0EEDBG" xlink:type="simple">UMC</abbrev>). <bold>Loei Province</bold>: Amphur Phukradung, pond 2 km W of intersection of Hwy 201 and 2019, 21 VI 1998, Vitheepradit and Sawangsak, L-201 (6 specimens <abbrev xmlns:xlink="http://www.w3.org/1999/xlink" content-type="institution" xlink:title="Enns Entomology Museum, University of Missouri" id="ABBRID0ELDBG" xlink:type="simple">UMC</abbrev>). <bold>Nakhon Si Thammarat Province</bold>: 6 km N of Amphur Chulabhorn on Hwy 41, pond, <named-content xmlns:xlink="http://www.w3.org/1999/xlink" content-type="dwc:verbatimCoordinates" xlink:type="simple"><named-content content-type="geo-json" specific-use="{&#34;type&#34;:&#34;Point&#34;,&#34;coordinates&#34;:[99.859000,8.127083]}" id="NCID0EVDBG" xlink:type="simple">8°07.625'N, 99°51.540'E</named-content></named-content>, 31 m, 8 VI 2004, Vitheepradit and Prommi, L-756 (1 specimen <abbrev xmlns:xlink="http://www.w3.org/1999/xlink" content-type="institution" xlink:title="Enns Entomology Museum, University of Missouri" id="ABBRID0E1DBG" xlink:type="simple">UMC</abbrev>); Amphur Chulabhorn, Tumbon Na Moh Boon, <named-content xmlns:xlink="http://www.w3.org/1999/xlink" content-type="dwc:verbatimCoordinates" xlink:type="simple"><named-content content-type="geo-json" specific-use="{&#34;type&#34;:&#34;Point&#34;,&#34;coordinates&#34;:[98.896050,8.027733]}" id="NCID0ECEBG" xlink:type="simple">8°01.664'N, 98°53.763'E</named-content></named-content>, pond, 20 m, 4 VI 2004, Vitheepradit and Prommi, L-741 (1 specimen <abbrev xmlns:xlink="http://www.w3.org/1999/xlink" content-type="institution" xlink:title="Enns Entomology Museum, University of Missouri" id="ABBRID0EHEBG" xlink:type="simple">UMC</abbrev>); Nopphitam Khlong Yod Leung, stream, <named-content xmlns:xlink="http://www.w3.org/1999/xlink" content-type="dwc:verbatimCoordinates" xlink:type="simple"><named-content content-type="geo-json" specific-use="{&#34;type&#34;:&#34;Point&#34;,&#34;coordinates&#34;:[99.733333,8.633333]}" id="NCID0EPEBG" xlink:type="simple">8°38'N, 99°44'E</named-content></named-content>, 78 m, 26 V 2005, Vitheepradit and Prommi, L-800 (1 specimen <abbrev xmlns:xlink="http://www.w3.org/1999/xlink" content-type="institution" xlink:title="Enns Entomology Museum, University of Missouri" id="ABBRID0EUEBG" xlink:type="simple">UMC</abbrev>). <bold>Nong Bua Lamphu Province</bold>: Phu Kao-Phu Pan Kham National Park, Namtok Tad Fah, <named-content xmlns:xlink="http://www.w3.org/1999/xlink" content-type="dwc:verbatimCoordinates" xlink:type="simple"><named-content content-type="geo-json" specific-use="{&#34;type&#34;:&#34;Point&#34;,&#34;coordinates&#34;:[102.460983,16.920983]}" id="NCID0E5EBG" xlink:type="simple">16°55.259'N, 102°27.659'E</named-content></named-content>, 201 m, 10 V 2004, Prommi and Vitheepradit, L-674 (1 specimen <abbrev xmlns:xlink="http://www.w3.org/1999/xlink" content-type="institution" xlink:title="Enns Entomology Museum, University of Missouri" id="ABBRID0EDFBG" xlink:type="simple">UMC</abbrev>). <bold>Phatthalung Province</bold>: Praiwan Waterfall, 3 km W of Ban Phut, pond with vegetation, 11 VII 1997, Sites and Permkam, L-135 (2 specimens <abbrev xmlns:xlink="http://www.w3.org/1999/xlink" content-type="institution" xlink:title="Enns Entomology Museum, University of Missouri" id="ABBRID0EKFBG" xlink:type="simple">UMC</abbrev>); Amphur Phayom, Ban Pa Phayom, pond, <named-content xmlns:xlink="http://www.w3.org/1999/xlink" content-type="dwc:verbatimCoordinates" xlink:type="simple"><named-content content-type="geo-json" specific-use="{&#34;type&#34;:&#34;Point&#34;,&#34;coordinates&#34;:[99.933333,7.833333]}" id="NCID0ESFBG" xlink:type="simple">7°50'N, 99°56'E</named-content></named-content>, 19 m, 31 V 2003, Vitheepradit and Ferro, L-584 (3 specimens <abbrev xmlns:xlink="http://www.w3.org/1999/xlink" content-type="institution" xlink:title="Enns Entomology Museum, University of Missouri" id="ABBRID0EXFBG" xlink:type="simple">UMC</abbrev>). <bold>Phetchaburi Province</bold>: Amphur Tha Yang, Ban Yang Chum, stream, <named-content xmlns:xlink="http://www.w3.org/1999/xlink" content-type="dwc:verbatimCoordinates" xlink:type="simple"><named-content content-type="geo-json" specific-use="{&#34;type&#34;:&#34;Point&#34;,&#34;coordinates&#34;:[99.666667,12.783333]}" id="NCID0EBGBG" xlink:type="simple">12°47'N, 99°40'E</named-content></named-content>, 46 m, 15 V 2003, Vitheepradit and Ferro, L-536 (8 specimens <abbrev xmlns:xlink="http://www.w3.org/1999/xlink" content-type="institution" xlink:title="Enns Entomology Museum, University of Missouri" id="ABBRID0EGGBG" xlink:type="simple">UMC</abbrev>). <bold>Songkhla Province</bold>: Amphur Rataphum, Tumbon Kampangphet, <named-content xmlns:xlink="http://www.w3.org/1999/xlink" content-type="dwc:verbatimCoordinates" xlink:type="simple"><named-content content-type="geo-json" specific-use="{&#34;type&#34;:&#34;Point&#34;,&#34;coordinates&#34;:[100.307283,7.133833]}" id="NCID0EQGBG" xlink:type="simple">7°08.030'N, 100°18.437'E</named-content></named-content>, 30 m, 2 VI 2004, Vitheepradit and Prommi, L-732 (3 specimens <abbrev xmlns:xlink="http://www.w3.org/1999/xlink" content-type="institution" xlink:title="Enns Entomology Museum, University of Missouri" id="ABBRID0EVGBG" xlink:type="simple">UMC</abbrev>); Hat Yai, Prince of Songkla University campus ponds, 21 VI 2002, Sites and Permkam, L-411 (4 specimens <abbrev xmlns:xlink="http://www.w3.org/1999/xlink" content-type="institution" xlink:title="Enns Entomology Museum, University of Missouri" id="ABBRID0E1GBG" xlink:type="simple">UMC</abbrev>); Prince of Songkla University, pond near reservoir, <named-content xmlns:xlink="http://www.w3.org/1999/xlink" content-type="dwc:verbatimCoordinates" xlink:type="simple"><named-content content-type="geo-json" specific-use="{&#34;type&#34;:&#34;Point&#34;,&#34;coordinates&#34;:[100.500000,7.000000]}" id="NCID0ECHBG" xlink:type="simple">7°00'N, 100°30'E</named-content></named-content>, 58 m, 8 VI 2005, Prommi, Sites and Vitheepradit, L-834 (7 specimens <abbrev xmlns:xlink="http://www.w3.org/1999/xlink" content-type="institution" xlink:title="Enns Entomology Museum, University of Missouri" id="ABBRID0EHHBG" xlink:type="simple">UMC</abbrev>). <bold>Surat Thani Province</bold>: Amphur Ban Na, Ban Tha Rau Tai, pond, <named-content xmlns:xlink="http://www.w3.org/1999/xlink" content-type="dwc:verbatimCoordinates" xlink:type="simple"><named-content content-type="geo-json" specific-use="{&#34;type&#34;:&#34;Point&#34;,&#34;coordinates&#34;:[99.252167,8.942783]}" id="NCID0ERHBG" xlink:type="simple">8°56.567'N, 99°15.130'E</named-content></named-content>, 4 m, 20 VI 2004, Vitheepradit and Prommi, L-782 (3 specimens <abbrev xmlns:xlink="http://www.w3.org/1999/xlink" content-type="institution" xlink:title="Enns Entomology Museum, University of Missouri" id="ABBRID0EWHBG" xlink:type="simple">UMC</abbrev>). <bold>Trang Province</bold>: Amphur Sikao, Tumbon Mai Fard, Ban Khlong Maeng, pond, <named-content xmlns:xlink="http://www.w3.org/1999/xlink" content-type="dwc:verbatimCoordinates" xlink:type="simple"><named-content content-type="geo-json" specific-use="{&#34;type&#34;:&#34;Point&#34;,&#34;coordinates&#34;:[99.333333,7.500000]}" id="NCID0EAIBG" xlink:type="simple">7°30'N, 99°20'E</named-content></named-content>, 6 m, 4 June 2005, Sites, Vitheepradit and Prommi, L-831 (1 specimen <abbrev xmlns:xlink="http://www.w3.org/1999/xlink" content-type="institution" xlink:title="Enns Entomology Museum, University of Missouri" id="ABBRID0EFIBG" xlink:type="simple">UMC</abbrev>); Amphur Sikao, Tumbon Mai Fard, Ban Khlong Maeng, pond, <named-content xmlns:xlink="http://www.w3.org/1999/xlink" content-type="dwc:verbatimCoordinates" xlink:type="simple"><named-content content-type="geo-json" specific-use="{&#34;type&#34;:&#34;Point&#34;,&#34;coordinates&#34;:[99.333333,7.500000]}" id="NCID0ENIBG" xlink:type="simple">7°30'N, 99°20'E</named-content></named-content>, 6 m, 10 I 2006, Vitheepradit and Prommi, L-908 (44 specimens <abbrev xmlns:xlink="http://www.w3.org/1999/xlink" content-type="institution" xlink:title="Enns Entomology Museum, University of Missouri" id="ABBRID0ESIBG" xlink:type="simple">UMC</abbrev>); Amphur Sikao, Tumbon Mai Fard, Ban Khlong Maeng, pond, <named-content xmlns:xlink="http://www.w3.org/1999/xlink" content-type="dwc:verbatimCoordinates" xlink:type="simple"><named-content content-type="geo-json" specific-use="{&#34;type&#34;:&#34;Point&#34;,&#34;coordinates&#34;:[99.333333,7.500000]}" id="NCID0E1IBG" xlink:type="simple">7°30'N, 99°20'E</named-content></named-content>, 6 m, 14 VI 2006,Vitheepradit, Sites and Prommi, L-955 (25 specimens <abbrev xmlns:xlink="http://www.w3.org/1999/xlink" content-type="institution" xlink:title="Enns Entomology Museum, University of Missouri" id="ABBRID0E6IBG" xlink:type="simple">UMC</abbrev>). <bold>Northeast</bold> Thailand, 15 I 1953, M. E. Griffith (30 specimens <named-content xmlns:xlink="http://www.w3.org/1999/xlink" content-type="dwc:institutional_code" xlink:type="simple">SEMC</named-content>).</p></tp:treatment-sec><tp:treatment-sec sec-type="etymology" id="SECID0ELJBG"><title>Etymology.</title><p>The specific epithet combines two Latin roots, <italic>latero</italic>- meaning the side and –<italic>macula</italic> meaning spot. Thus, the name refers the distinct dark spot on the lateral side of the hemelytra. This spot is similar to the dorsal pronotal spots found in this species and <italic><tp:taxon-name><tp:taxon-name-part taxon-name-part-type="genus" reg="Paraplea">P.</tp:taxon-name-part> <tp:taxon-name-part taxon-name-part-type="species" reg="liturata">liturata</tp:taxon-name-part></tp:taxon-name></italic>.</p></tp:treatment-sec><tp:treatment-sec sec-type="discussion" id="SECID0EAKBG"><title>Discussion.</title><p>In general appearance, <italic><tp:taxon-name><tp:taxon-name-part taxon-name-part-type="genus" reg="Paraplea">P.</tp:taxon-name-part> <tp:taxon-name-part taxon-name-part-type="species" reg="lateromaculata">lateromaculata</tp:taxon-name-part></tp:taxon-name></italic> sp. nov. could be misidentified as <italic><tp:taxon-name><tp:taxon-name-part taxon-name-part-type="genus" reg="Paraplea">P.</tp:taxon-name-part> <tp:taxon-name-part taxon-name-part-type="species" reg="liturata">liturata</tp:taxon-name-part></tp:taxon-name></italic> that is missing two of its dark pronotal spots. However, several consistent characters separate these species. The most obvious of these characters is that <italic><tp:taxon-name><tp:taxon-name-part taxon-name-part-type="genus" reg="Paraplea">P.</tp:taxon-name-part> <tp:taxon-name-part taxon-name-part-type="species" reg="lateromaculata">lateromaculata</tp:taxon-name-part></tp:taxon-name></italic> sp. nov. has one dark spot on each side of the hemelytra, anteriorly near the costal margin, which is absent in <italic><tp:taxon-name><tp:taxon-name-part taxon-name-part-type="genus" reg="Paraplea">P.</tp:taxon-name-part> <tp:taxon-name-part taxon-name-part-type="species" reg="frontalis">frontalis</tp:taxon-name-part></tp:taxon-name></italic>. The ovipositors of these species are quite different (compare Fig. <xref ref-type="fig" rid="F3">3</xref> with Fig. <xref ref-type="fig" rid="F7">9</xref>), and diagnostic characters of the ventral keel and genital plates also differ between these species. <italic><tp:taxon-name><tp:taxon-name-part taxon-name-part-type="genus" reg="Paraplea">Paraplea</tp:taxon-name-part> <tp:taxon-name-part taxon-name-part-type="species" reg="lateromaculata">lateromaculata</tp:taxon-name-part></tp:taxon-name></italic> sp. nov. is much smaller, none of which had body lengths reaching a length of 1.60 compared to the smallest measured <italic><tp:taxon-name><tp:taxon-name-part taxon-name-part-type="genus" reg="Paraplea">P.</tp:taxon-name-part> <tp:taxon-name-part taxon-name-part-type="species" reg="frontalis">frontalis</tp:taxon-name-part></tp:taxon-name></italic> at 1.89.</p><p><italic><tp:taxon-name><tp:taxon-name-part taxon-name-part-type="genus" reg="Paraplea">Paraplea</tp:taxon-name-part> <tp:taxon-name-part taxon-name-part-type="species" reg="lateromaculata">lateromaculata</tp:taxon-name-part></tp:taxon-name></italic> sp. nov. can be differentiated from <italic><tp:taxon-name><tp:taxon-name-part taxon-name-part-type="genus" reg="Paraplea">P.</tp:taxon-name-part> <tp:taxon-name-part taxon-name-part-type="species" reg="melanodera">melanodera</tp:taxon-name-part></tp:taxon-name></italic> sp. nov. by their colored markings. More specifically, <italic><tp:taxon-name><tp:taxon-name-part taxon-name-part-type="genus" reg="Paraplea">Paraplea</tp:taxon-name-part> <tp:taxon-name-part taxon-name-part-type="species" reg="lateromaculata">lateromaculata</tp:taxon-name-part></tp:taxon-name></italic> sp. nov. has the distinctive black spots whereas <italic><tp:taxon-name><tp:taxon-name-part taxon-name-part-type="genus" reg="Paraplea">P.</tp:taxon-name-part> <tp:taxon-name-part taxon-name-part-type="species" reg="melanodera">melanodera</tp:taxon-name-part></tp:taxon-name></italic> sp. nov. has no black spots but has a black band at the posterior margin of the head. Although the size is similar between <italic><tp:taxon-name><tp:taxon-name-part taxon-name-part-type="genus" reg="Paraplea">P.</tp:taxon-name-part> <tp:taxon-name-part taxon-name-part-type="species" reg="lateromaculata">lateromaculata</tp:taxon-name-part></tp:taxon-name></italic> sp. nov. and <italic><tp:taxon-name><tp:taxon-name-part taxon-name-part-type="genus" reg="Paraplea">P.</tp:taxon-name-part> <tp:taxon-name-part taxon-name-part-type="species" reg="melanodera">melanodera</tp:taxon-name-part></tp:taxon-name></italic> sp. nov., recognizable differences exist in other characters as listed in their respective descriptions. <italic><tp:taxon-name><tp:taxon-name-part taxon-name-part-type="genus" reg="Paraplea">Paraplea</tp:taxon-name-part> <tp:taxon-name-part taxon-name-part-type="species" reg="lateromaculata">lateromaculata</tp:taxon-name-part></tp:taxon-name></italic> sp. nov. often has three pronotal black spots on the prothorax as is found in less than 10% of <italic><tp:taxon-name><tp:taxon-name-part taxon-name-part-type="genus" reg="Paraplea">P.</tp:taxon-name-part> <tp:taxon-name-part taxon-name-part-type="species" reg="liturata">liturata</tp:taxon-name-part></tp:taxon-name></italic>; however, <italic><tp:taxon-name><tp:taxon-name-part taxon-name-part-type="genus" reg="Paraplea">P.</tp:taxon-name-part> <tp:taxon-name-part taxon-name-part-type="species" reg="liturata">liturata</tp:taxon-name-part></tp:taxon-name></italic> has never been observed to have the black spots on the hemelytral costal margin as is seen in all specimens of <italic><tp:taxon-name><tp:taxon-name-part taxon-name-part-type="genus" reg="Paraplea">P.</tp:taxon-name-part> <tp:taxon-name-part taxon-name-part-type="species" reg="lateromaculata">lateromaculata</tp:taxon-name-part></tp:taxon-name></italic> sp. nov.</p></tp:treatment-sec><tp:treatment-sec><!--Section generated to contain objects referenced in tp:taxon-treatment.--><fig id="F17" position="float" orientation="portrait"><object-id xmlns:xlink="http://www.w3.org/1999/xlink" content-type="doi" xlink:type="simple">10.3897/zookeys.973.54026.figure24</object-id><object-id xmlns:xlink="http://www.w3.org/1999/xlink" content-type="arpha" xlink:type="simple">8CB67B14-CDA7-5073-89CA-CB756BD87A2D</object-id><label>Figure 24.</label><caption><p>Distribution records in Thailand of <bold>A</bold><italic><tp:taxon-name><tp:taxon-name-part taxon-name-part-type="genus" reg="Paraplea">Paraplea</tp:taxon-name-part> <tp:taxon-name-part taxon-name-part-type="species" reg="frontalis">frontalis</tp:taxon-name-part></tp:taxon-name></italic><bold>B</bold><italic><tp:taxon-name><tp:taxon-name-part taxon-name-part-type="genus" reg="Paraplea">P.</tp:taxon-name-part> <tp:taxon-name-part taxon-name-part-type="species" reg="lateromaculata">lateromaculata</tp:taxon-name-part></tp:taxon-name></italic> sp. nov., <bold>C</bold><italic><tp:taxon-name><tp:taxon-name-part taxon-name-part-type="genus" reg="Paraplea">P.</tp:taxon-name-part> <tp:taxon-name-part taxon-name-part-type="species" reg="liturata">liturata</tp:taxon-name-part></tp:taxon-name></italic><bold>D</bold><italic><tp:taxon-name><tp:taxon-name-part taxon-name-part-type="genus" reg="Paraplea">P.</tp:taxon-name-part> <tp:taxon-name-part taxon-name-part-type="species" reg="melanodera">melanodera</tp:taxon-name-part></tp:taxon-name></italic> sp. nov.</p></caption><graphic xmlns:xlink="http://www.w3.org/1999/xlink" xlink:href="zookeys-973-035-g017.jpg" position="float" orientation="portrait" xlink:type="simple" id="oo_459258.jpg"><uri content-type="original_file" xlink:type="simple">https://binary.pensoft.net/fig/459258</uri></graphic></fig><fig id="F1" position="float" orientation="portrait"><object-id xmlns:xlink="http://www.w3.org/1999/xlink" content-type="doi" xlink:type="simple">10.3897/zookeys.973.54026.figure1</object-id><object-id xmlns:xlink="http://www.w3.org/1999/xlink" content-type="arpha" xlink:type="simple">AE3A350E-74EA-5A09-883F-9F6B730D8C34</object-id><label>Figure 1.</label><caption><p><italic><tp:taxon-name><tp:taxon-name-part taxon-name-part-type="genus" reg="Paraplea">Paraplea</tp:taxon-name-part> <tp:taxon-name-part taxon-name-part-type="species" reg="frontalis">frontalis</tp:taxon-name-part></tp:taxon-name></italic> specimens from Thailand. Male with most typical coloration in (<bold>A</bold>) lateral view, (<bold>B</bold>) dorsal view, and (<bold>C</bold>) frontal view. (<bold>D</bold>) Female showing an alternatively colored form in lateral view.</p></caption><graphic xmlns:xlink="http://www.w3.org/1999/xlink" xlink:href="zookeys-973-035-g001.jpg" position="float" orientation="portrait" xlink:type="simple" id="oo_459242.jpg"><uri content-type="original_file" xlink:type="simple">https://binary.pensoft.net/fig/459242</uri></graphic></fig><fig id="F3" position="float" orientation="portrait"><object-id xmlns:xlink="http://www.w3.org/1999/xlink" content-type="doi" xlink:type="simple">10.3897/zookeys.973.54026.figure3</object-id><object-id xmlns:xlink="http://www.w3.org/1999/xlink" content-type="arpha" xlink:type="simple">1DAA9852-BAEE-5E19-8795-D79E106B4116</object-id><label>Figure 3.</label><caption><p>Ovipositor of <italic><tp:taxon-name><tp:taxon-name-part taxon-name-part-type="genus" reg="Paraplea">Paraplea</tp:taxon-name-part> <tp:taxon-name-part taxon-name-part-type="species" reg="frontalis">frontalis</tp:taxon-name-part></tp:taxon-name></italic> with gonapophysis 1 to right and gonapophysis 2 to left. Scale bar: 0.1 mm.</p></caption><graphic xmlns:xlink="http://www.w3.org/1999/xlink" xlink:href="zookeys-973-035-g003.jpg" position="float" orientation="portrait" xlink:type="simple" id="oo_459244.jpg"><uri content-type="original_file" xlink:type="simple">https://binary.pensoft.net/fig/459244</uri></graphic></fig></tp:treatment-sec></tp:taxon-treatment>
