# Supplementary material for: The Pleidae (Hemiptera, Heteroptera) of Thailand, with the descriptions of two new species and a discussion of species from Southeast Asia
Source: Zookeys. 2020 Oct 5;973:35–68. doi: 10.3897/zookeys.973.54026 (PMC7550392; doi:10.3897/zookeys.973.54026)
Supplement: XML Treatment for Paraplea liturata [file zookeys.973.54026-treatment3.xml]

<!DOCTYPE tp:taxon-treatment
  PUBLIC "-//TaxonX//DTD Taxonomic Treatment Publishing DTD v0 20100105//EN" "tax-treatment-NSO.dtd">
<tp:taxon-treatment xmlns:tp="http://www.plazi.org/taxpub"><tp:treatment-meta><kwd-group><label>Taxon classification</label><kwd><named-content xmlns:xlink="http://www.w3.org/1999/xlink" content-type="kingdom">Animalia</named-content></kwd><kwd><named-content xmlns:xlink="http://www.w3.org/1999/xlink" content-type="order">Hemiptera</named-content></kwd><kwd><named-content xmlns:xlink="http://www.w3.org/1999/xlink" content-type="family">Pleidae</named-content></kwd></kwd-group><mixed-citation publication-type="journal"><person-group><name><surname>Cook</surname><given-names>Jerry L.</given-names></name><name><surname>Sites</surname><given-names>Robert W.</given-names></name><name><surname>Vitheepradit</surname><given-names>Akekawat</given-names></name></person-group><article-title>The <tp:taxon-name><tp:taxon-name-part taxon-name-part-type="family">Pleidae</tp:taxon-name-part></tp:taxon-name> (<tp:taxon-name><tp:taxon-name-part taxon-name-part-type="order">Hemiptera</tp:taxon-name-part></tp:taxon-name>, <tp:taxon-name><tp:taxon-name-part taxon-name-part-type="suborder">Heteroptera</tp:taxon-name-part></tp:taxon-name>) of Thailand, with the descriptions of two new species and a discussion of species from Southeast Asia</article-title><source>Zookeys</source><day>05</day><month>10</month><year>2020</year><volume>973</volume><fpage>35</fpage><lpage>68</lpage><pub-id pub-id-type="doi">10.3897/zookeys.973.54026</pub-id></mixed-citation></tp:treatment-meta><tp:nomenclature><tp:taxon-name><object-id xmlns:xlink="http://www.w3.org/1999/xlink" content-type="arpha" xlink:type="simple">5AB41CA0-4AE0-5C10-9CFB-D972E444FCF3</object-id>
            <tp:taxon-name-part taxon-name-part-type="genus" reg="Paraplea">Paraplea</tp:taxon-name-part>
            <tp:taxon-name-part taxon-name-part-type="species" reg="liturata">liturata</tp:taxon-name-part>
          </tp:taxon-name><tp:taxon-authority>(Fieber, 1844)</tp:taxon-authority><xref ref-type="fig" rid="F9">Figures 12</xref><xref ref-type="fig" rid="F10">, 13, 14</xref><xref ref-type="fig" rid="F11">, 15</xref><xref ref-type="fig" rid="F12">, 16–17</xref><xref ref-type="fig" rid="F17">, 24C</xref><tp:nomenclature-citation-list><tp:nomenclature-citation><tp:taxon-name><tp:taxon-name-part taxon-name-part-type="genus" reg="Ploa"/> <tp:taxon-name-part taxon-name-part-type="species" reg="liturata"/></tp:taxon-name><comment>= <tp:taxon-name><tp:taxon-name-part taxon-name-part-type="genus" reg="Ploa">Ploa</tp:taxon-name-part> <tp:taxon-name-part taxon-name-part-type="species" reg="liturata">liturata</tp:taxon-name-part></tp:taxon-name> Fieber, 1844: Entomol. Monogr. p. 19. </comment></tp:nomenclature-citation><tp:nomenclature-citation><tp:taxon-name><tp:taxon-name-part taxon-name-part-type="genus" reg="Plea"/> <tp:taxon-name-part taxon-name-part-type="species" reg="liturata"/></tp:taxon-name><comment>= <tp:taxon-name><tp:taxon-name-part taxon-name-part-type="genus" reg="Plea">Plea</tp:taxon-name-part> <tp:taxon-name-part taxon-name-part-type="species" reg="liturata">liturata</tp:taxon-name-part></tp:taxon-name>: (Kirkaldy, 1904): Wien. Entomol. Zeit. 23: 129. </comment></tp:nomenclature-citation><tp:nomenclature-citation><tp:taxon-name><tp:taxon-name-part taxon-name-part-type="genus" reg="Plea"/> <tp:taxon-name-part taxon-name-part-type="species" reg="metiadusa"/></tp:taxon-name><comment>= <tp:taxon-name><tp:taxon-name-part taxon-name-part-type="genus" reg="Plea">Plea</tp:taxon-name-part> <tp:taxon-name-part taxon-name-part-type="species" reg="metiadusa">metiadusa</tp:taxon-name-part></tp:taxon-name> Distant, 1910: Fauna Brit. India 5: 337. </comment></tp:nomenclature-citation><tp:nomenclature-citation><tp:taxon-name><tp:taxon-name-part taxon-name-part-type="genus" reg="Plea"/> <tp:taxon-name-part taxon-name-part-type="species" reg="rufonotata"/></tp:taxon-name><comment>= <tp:taxon-name><tp:taxon-name-part taxon-name-part-type="genus" reg="Plea">Plea</tp:taxon-name-part> <tp:taxon-name-part taxon-name-part-type="species" reg="rufonotata">rufonotata</tp:taxon-name-part></tp:taxon-name> Distant, 1914: Rech. Sci.N.-Calédonie 2: 387. </comment></tp:nomenclature-citation><tp:nomenclature-citation><tp:taxon-name><tp:taxon-name-part taxon-name-part-type="genus" reg="Plea"/> <tp:taxon-name-part taxon-name-part-type="species" reg="quinquenota"/></tp:taxon-name><comment>= <tp:taxon-name><tp:taxon-name-part taxon-name-part-type="genus" reg="Plea">Plea</tp:taxon-name-part> <tp:taxon-name-part taxon-name-part-type="species" reg="quinquenota">quinquenota</tp:taxon-name-part></tp:taxon-name> Paiva, 1918: Rec. India. Mus. 14: 29. </comment></tp:nomenclature-citation><tp:nomenclature-citation><tp:taxon-name><tp:taxon-name-part taxon-name-part-type="genus" reg="Plea"/> <tp:taxon-name-part taxon-name-part-type="species" reg="fasciata"/></tp:taxon-name><comment>= <tp:taxon-name><tp:taxon-name-part taxon-name-part-type="genus" reg="Plea">Plea</tp:taxon-name-part> <tp:taxon-name-part taxon-name-part-type="species" reg="fasciata">fasciata</tp:taxon-name-part></tp:taxon-name> Horváth, 1918: Ann. Mus. Nat. Hung. 16: 144. </comment></tp:nomenclature-citation><tp:nomenclature-citation><tp:taxon-name>
                <tp:taxon-name-part taxon-name-part-type="genus" reg="Plea">Plea</tp:taxon-name-part> (<tp:taxon-name-part taxon-name-part-type="subgenus" reg="Paraplea">Paraplea</tp:taxon-name-part>) <tp:taxon-name-part taxon-name-part-type="species" reg="liturata">liturata</tp:taxon-name-part></tp:taxon-name><comment>: <xref ref-type="bibr" rid="B11">Esaki and China 1928</xref>: Rev. Esp. Entomol. 4: 166 (subgenus description).</comment></tp:nomenclature-citation><tp:nomenclature-citation><tp:taxon-name>
                <tp:taxon-name-part taxon-name-part-type="genus" reg="Paraplea">Paraplea</tp:taxon-name-part> <tp:taxon-name-part taxon-name-part-type="species" reg="liturata">liturata</tp:taxon-name-part></tp:taxon-name><comment>: Drake and Maldonado-Capriles 1956 (elevation to genus) 51: 53.</comment></tp:nomenclature-citation></tp:nomenclature-citation-list></tp:nomenclature><tp:treatment-sec sec-type="remarks" id="SECID0EIVBG"><title>Remarks.</title><p><italic><tp:taxon-name><tp:taxon-name-part taxon-name-part-type="genus" reg="Paraplea">Paraplea</tp:taxon-name-part> <tp:taxon-name-part taxon-name-part-type="species" reg="liturata">liturata</tp:taxon-name-part></tp:taxon-name></italic> shares some of the same taxonomic history as <italic><tp:taxon-name><tp:taxon-name-part taxon-name-part-type="genus" reg="Paraplea">P.</tp:taxon-name-part> <tp:taxon-name-part taxon-name-part-type="species" reg="frontalis">frontalis</tp:taxon-name-part></tp:taxon-name></italic> since both were described in the same paper. <italic><tp:taxon-name><tp:taxon-name-part taxon-name-part-type="genus" reg="Paraplea">Paraplea</tp:taxon-name-part> <tp:taxon-name-part taxon-name-part-type="species" reg="liturata">liturata</tp:taxon-name-part></tp:taxon-name></italic> was described as <italic><tp:taxon-name><tp:taxon-name-part taxon-name-part-type="genus" reg="Ploa">Ploa</tp:taxon-name-part> <tp:taxon-name-part taxon-name-part-type="species" reg="liturata">liturata</tp:taxon-name-part></tp:taxon-name></italic> by <xref ref-type="bibr" rid="B12">Fieber (1844)</xref> for specimens collected in the East Indies. This original description was not only brief but did not capture an important set of markings that is commonly present on specimens of <italic><tp:taxon-name><tp:taxon-name-part taxon-name-part-type="genus" reg="Paraplea">P.</tp:taxon-name-part> <tp:taxon-name-part taxon-name-part-type="species" reg="liturata">liturata</tp:taxon-name-part></tp:taxon-name></italic>, even though the description relied almost completely on coloration. Fieber noted the typical two dashes between the eyes and the pair of lateral and single midline spots on the posterior margin of the pronotum. However, two spots on the anterior part of the pronotum were not listed in the description nor on his plate. The figure does show the hemelytral banding that is common in many specimens. Although types were not designated by Fieber, subsequent researchers were able to associate the description with many specimens of this common species, although none of these were those used by Fieber. Placement of this species into the genus <italic><tp:taxon-name><tp:taxon-name-part taxon-name-part-type="genus" reg="Paraplea">Paraplea</tp:taxon-name-part></tp:taxon-name></italic> followed the same sequence as reported for <italic><tp:taxon-name><tp:taxon-name-part taxon-name-part-type="genus" reg="Paraplea">P.</tp:taxon-name-part> <tp:taxon-name-part taxon-name-part-type="species" reg="frontalis">frontalis</tp:taxon-name-part></tp:taxon-name></italic>. <xref ref-type="bibr" rid="B18">Kirkaldy (1904)</xref> moved this species into the genus <italic><tp:taxon-name><tp:taxon-name-part taxon-name-part-type="genus" reg="Plea">Plea</tp:taxon-name-part></tp:taxon-name></italic> but made no comments on the species. <xref ref-type="bibr" rid="B6">Distant (1906)</xref> translated Fieber’s description but did not further report on this species. <xref ref-type="bibr" rid="B7">Distant (1910)</xref> described <italic><tp:taxon-name><tp:taxon-name-part taxon-name-part-type="genus" reg="Plea">Plea</tp:taxon-name-part> <tp:taxon-name-part taxon-name-part-type="species" reg="metiadusa">metiadusa</tp:taxon-name-part></tp:taxon-name></italic> from Calcutta, India and reported that it had no maculations, but this species was still determined to be a variant of <italic><tp:taxon-name><tp:taxon-name-part taxon-name-part-type="genus" reg="Paraplea">P.</tp:taxon-name-part> <tp:taxon-name-part taxon-name-part-type="species" reg="liturata">liturata</tp:taxon-name-part></tp:taxon-name></italic> by <xref ref-type="bibr" rid="B20">Lundblad (1933)</xref>. In doing so, <xref ref-type="bibr" rid="B20">Lundblad (1933)</xref> commented on the variability of the pronotal spots that are most commonly five in number but can range from none to seven. <xref ref-type="bibr" rid="B8">Distant (1914)</xref> also described <italic><tp:taxon-name><tp:taxon-name-part taxon-name-part-type="genus" reg="Plea">Plea</tp:taxon-name-part> <tp:taxon-name-part taxon-name-part-type="species" reg="rufonotata">rufonotata</tp:taxon-name-part></tp:taxon-name></italic> but did not associate it with <italic><tp:taxon-name><tp:taxon-name-part taxon-name-part-type="genus" reg="Paraplea">P.</tp:taxon-name-part> <tp:taxon-name-part taxon-name-part-type="species" reg="liturata">liturata</tp:taxon-name-part></tp:taxon-name></italic>. The description of <italic><tp:taxon-name><tp:taxon-name-part taxon-name-part-type="genus" reg="Plea">P.</tp:taxon-name-part> <tp:taxon-name-part taxon-name-part-type="species" reg="rufonotata">rufonotata</tp:taxon-name-part></tp:taxon-name></italic> from New Caledonia was the first time that a pronotum with five spots was described, which now appears to be the most common state for <italic><tp:taxon-name><tp:taxon-name-part taxon-name-part-type="genus" reg="Paraplea">P.</tp:taxon-name-part> <tp:taxon-name-part taxon-name-part-type="species" reg="liturata">liturata</tp:taxon-name-part></tp:taxon-name></italic>. Again, <xref ref-type="bibr" rid="B20">Lundblad (1933)</xref> made the association of these species as being synonyms. <xref ref-type="bibr" rid="B16">Horváth (1918)</xref> described <italic><tp:taxon-name><tp:taxon-name-part taxon-name-part-type="genus" reg="Plea">Plea</tp:taxon-name-part> <tp:taxon-name-part taxon-name-part-type="species" reg="fasciata">fasciata</tp:taxon-name-part></tp:taxon-name></italic> from specimens from Batavia, Java (Indonesia) but this was considered a strongly-colored example of <italic><tp:taxon-name><tp:taxon-name-part taxon-name-part-type="genus" reg="Paraplea">P.</tp:taxon-name-part> <tp:taxon-name-part taxon-name-part-type="species" reg="liturata">liturata</tp:taxon-name-part></tp:taxon-name></italic> (<xref ref-type="bibr" rid="B20">Lundblad 1933</xref>). <italic><tp:taxon-name><tp:taxon-name-part taxon-name-part-type="genus" reg="Plea">Plea</tp:taxon-name-part> <tp:taxon-name-part taxon-name-part-type="species" reg="quinquenota">quinquenota</tp:taxon-name-part></tp:taxon-name></italic> (<xref ref-type="bibr" rid="B24">Paiva 1918</xref>) was described from a single specimen from Inlé Lake, Yawnghe State (now in Myanmar) and was not examined by <xref ref-type="bibr" rid="B20">Lundblad (1933)</xref>, but was still synonymized with <italic><tp:taxon-name><tp:taxon-name-part taxon-name-part-type="genus" reg="Paraplea">P.</tp:taxon-name-part> <tp:taxon-name-part taxon-name-part-type="species" reg="liturata">liturata</tp:taxon-name-part></tp:taxon-name></italic> based on the illustration of the new species perfectly matching the typical form of <italic><tp:taxon-name><tp:taxon-name-part taxon-name-part-type="genus" reg="Paraplea">P.</tp:taxon-name-part> <tp:taxon-name-part taxon-name-part-type="species" reg="liturata">liturata</tp:taxon-name-part></tp:taxon-name></italic>. Along with the taxonomic clarifications, <xref ref-type="bibr" rid="B20">Lundblad (1933)</xref> also redescribed the species. Below is a supplemental description of the species, incorporating specimens from Thailand.</p><p><bold><italic>Holotype</italic>.</bold> None designated.</p></tp:treatment-sec><tp:treatment-sec sec-type="type locality" id="SECID0ES4BG"><title>Type locality.</title><p><xref ref-type="bibr" rid="B12">Fieber (1844)</xref> reported that the description was made from specimens collected by Dr. Helfer in the East Indies but the exact location in South or Southeast Asia is unknown.</p></tp:treatment-sec><tp:treatment-sec sec-type="description" id="SECID0E34BG"><title>Supplementary description.</title><p>All measurements are in millimeters and were taken from 221 adult specimens from throughout Thailand as reported in the distribution portion of this paper. Specimens used for this description are deposited at <abbrev xmlns:xlink="http://www.w3.org/1999/xlink" content-type="institution" xlink:title="Enns Entomology Museum, University of Missouri" id="ABBRID0EC5BG" xlink:type="simple">UMC</abbrev> and <named-content xmlns:xlink="http://www.w3.org/1999/xlink" content-type="dwc:institutional_code" xlink:type="simple">SHSU</named-content>.</p><p><bold><italic>Body size</italic>.</bold> Total length, 1.27–1.68 (average 1.48) in Thailand specimens. <xref ref-type="bibr" rid="B12">Fieber (1844)</xref> reported total length of “approximately 2 mm.” <xref ref-type="bibr" rid="B7">Distant (1910)</xref> gave the size of his later synonymized <italic><tp:taxon-name><tp:taxon-name-part taxon-name-part-type="genus" reg="Plea">P.</tp:taxon-name-part> <tp:taxon-name-part taxon-name-part-type="species" reg="metiadusa">metiadusa</tp:taxon-name-part></tp:taxon-name></italic> from India and his later synonymized <italic><tp:taxon-name><tp:taxon-name-part taxon-name-part-type="genus" reg="Plea">P.</tp:taxon-name-part> <tp:taxon-name-part taxon-name-part-type="species" reg="rufonotata">rufonotata</tp:taxon-name-part></tp:taxon-name></italic> from Caledonia as 2. The specimen used to describe the later synonymized <italic><tp:taxon-name><tp:taxon-name-part taxon-name-part-type="genus" reg="Paraplea">P.</tp:taxon-name-part> <tp:taxon-name-part taxon-name-part-type="species" reg="quinquenotata">quinquenotata</tp:taxon-name-part></tp:taxon-name></italic> was listed as 1.5 (<xref ref-type="bibr" rid="B24">Paiva 1918</xref>). Anderson and Weir (2004) reported a length of 1.8–2.0 for this species in their key and reported it from Northern Territory and Western Australia.</p><p><bold><italic>Color</italic>.</bold> Color may be quite variable among individuals within a population. Base color of body ranges from tan (Fig. <xref ref-type="fig" rid="F9">12A, B</xref>) to white (Fig. <xref ref-type="fig" rid="F9">12D</xref>). Darker bands on the sides of the hemelytra are common but not observed in all individuals. When present, bands are darker than the base color, ranging from light orange-brown (Fig. <xref ref-type="fig" rid="F9">12D</xref>) to tan (Fig. <xref ref-type="fig" rid="F9">12A</xref>) to brown (Fig. <xref ref-type="fig" rid="F9">12B</xref>). Punctures are sometimes a darker shade (Fig. <xref ref-type="fig" rid="F9">12A</xref>). Honeycombing matches the base color. Most specimens have five characteristic dark spots on the pronotum (Fig. <xref ref-type="fig" rid="F9">12B</xref>); two on the anteromedial portion (Fig. <xref ref-type="fig" rid="F9">12 B</xref>), two on the posterolateral region (one on each side) (Fig. <xref ref-type="fig" rid="F9">12B, D</xref>), and one on the posteromedial region (Fig. <xref ref-type="fig" rid="F9">12B, D</xref>). Conversely, these spots are sometimes faint or absent in some individuals and at some locations.</p><fig id="F9" position="float" orientation="portrait"><object-id xmlns:xlink="http://www.w3.org/1999/xlink" content-type="doi" xlink:type="simple">10.3897/zookeys.973.54026.figure12</object-id><object-id xmlns:xlink="http://www.w3.org/1999/xlink" content-type="arpha" xlink:type="simple">61737A3D-2DFF-556F-A867-46A56D8D29ED</object-id><label>Figure 12.</label><caption><p><italic><tp:taxon-name><tp:taxon-name-part taxon-name-part-type="genus" reg="Paraplea">Paraplea</tp:taxon-name-part> <tp:taxon-name-part taxon-name-part-type="species" reg="liturata">liturata</tp:taxon-name-part></tp:taxon-name></italic> specimens from Thailand. <bold>A</bold> female in lateral view with typical coloration, <bold>B</bold> dorsal view in that shows dark banding and honeycombing. <bold>C</bold> frontal view of specimen in B. <bold>D</bold> mele showing an alternatively colored form in lateral view.</p></caption><graphic xmlns:xlink="http://www.w3.org/1999/xlink" xlink:href="zookeys-973-035-g009.jpg" position="float" orientation="portrait" xlink:type="simple" id="oo_459250.jpg"><uri content-type="original_file" xlink:type="simple">https://binary.pensoft.net/fig/459250</uri></graphic></fig><p><bold><italic>Head</italic>.</bold> Head (Fig. <xref ref-type="fig" rid="F9">12C</xref>) colored with base body coloration, ranging from white to brown. Many specimens with a vertical light-colored bar between eyes. If present, bar can be thin (Fig. <xref ref-type="fig" rid="F9">12C</xref>) to wider, sometimes occupying nearly a third of width between eyes. Two dark spots common on face, one on each side between central bar and eyes (Fig. <xref ref-type="fig" rid="F9">12C</xref>). Eyes in dried specimens range from red to gold. Mouthparts usually darker that the rest of head. Antenna three-segmented, usually hidden from view below eye. Head size similar among Thailand specimens, head width at widest point including eyes 0.62–0.79 (average 0.72), head width at narrowest point between eyes, 0.31–0.43 (average 0.40), <abbrev xmlns:xlink="http://www.w3.org/1999/xlink" xlink:title="Ocular Index" id="ABBRID0EVDAI" xlink:type="simple">OI</abbrev> 47–58 (average 53).</p><p><bold><italic>Pronotum</italic></bold> (Fig. <xref ref-type="fig" rid="F9">12B</xref>). Base color ranging from white to light brown and honeycombing apparent in most specimens; most specimens with five dark spots on pronotum (91% of Thailand specimens with five spots, ~ 9% with three spots and lacking anterior pair, less than 1% with no spots); a shallow puncture in center of each cell of honeycomb and under high magnification a minute hair can usually be seen coming from each pore; with slight bulge posteriorly, wider than long, width 0.66–0.92 (average 0.79); pronotum length 0.33–0.57 (average 0.46); <abbrev xmlns:xlink="http://www.w3.org/1999/xlink" xlink:title="Pronotal Index" id="ABBRID0EEEAI" xlink:type="simple">PI</abbrev> 39–68 (average 58).</p><p><bold><italic>Wings</italic>.</bold> Complete to posterior; punctures equally spaced but not generally in rows (0.03 in diameter) (Fig. <xref ref-type="fig" rid="F9">12A, D</xref>); underlying honeycomb structure usually present; claval suture distinct, complete; scutellum with punctures smaller (0.01 in diameter), more widely spaced than other punctures, scutellum base color often golden but sometimes dark brown and often darker than hemelytra; honeycombing absent from scutellum, making it appear somewhat transparent; lateral view shows distinct horizontal dorsal profile and near vertical aspects posterior profile with a transition of nearly 90° (Fig. <xref ref-type="fig" rid="F9">12A, C</xref>); scutellum slightly wider than long (Fig. <xref ref-type="fig" rid="F9">12B</xref>), length 0.28–0.43 (average 0.35); width 0.31–0.50 (average 0.40); <abbrev xmlns:xlink="http://www.w3.org/1999/xlink" xlink:title="Scutellar Index" id="ABBRID0E2EAI" xlink:type="simple">SI</abbrev> 103–139 (average 116). Hind wings membranous, fully developed, completely concealed by hemelytra.</p><p><bold><italic>Legs</italic>.</bold> Legs with numerous hairs and small spines (Fig. <xref ref-type="fig" rid="F10">13</xref>), hairs prevalent on apical half of prothoracic and mesothoracic tibiae, without numerous long hairs as found on tibia and tarsus of many <italic><tp:taxon-name><tp:taxon-name-part taxon-name-part-type="genus" reg="Paraplea">Paraplea</tp:taxon-name-part></tp:taxon-name></italic>. Typical leg measurements: prothoracic leg coxa 0.05, trochanter 0.09, femur 0.42, tibia 0.35, first tarsomere 0.04, second tarsomere 0.09,pretarsal claw 0.08; mesothoracic leg coxa 0.06, trochanter 0.10, femur 0.41, tibia 0.28, first tarsomere 0.03, second tarsomere 0.13, pretarsal claw 0.08; metathoracic leg coxa 0.05, trochanter 0.10, femur 0.39, tibia 0.49, first tarsomere 0.02, second tarsomere 0.13, third tarsomere 0.18, pretarsal claw 0.11.</p><fig id="F10" position="float" orientation="portrait"><object-id xmlns:xlink="http://www.w3.org/1999/xlink" content-type="doi" xlink:type="simple">10.3897/zookeys.973.54026.figures13-14</object-id><object-id xmlns:xlink="http://www.w3.org/1999/xlink" content-type="arpha" xlink:type="simple">FBFC7A38-E295-5A38-80DE-8723B2798B30</object-id><label>Figures 13, 14.</label><caption><p><italic><tp:taxon-name><tp:taxon-name-part taxon-name-part-type="genus" reg="Paraplea">Paraplea</tp:taxon-name-part> <tp:taxon-name-part taxon-name-part-type="species" reg="liturata">liturata.</tp:taxon-name-part></tp:taxon-name></italic><bold>13</bold> prothoracic leg above, mesothoracic leg in the middle and metathoracic leg below. <bold>14</bold> profile of the ventral keel with the anterior end (thoracic) to the top and ventral to the left.</p></caption><graphic xmlns:xlink="http://www.w3.org/1999/xlink" xlink:href="zookeys-973-035-g010.jpg" position="float" orientation="portrait" xlink:type="simple" id="oo_459251.jpg"><uri content-type="original_file" xlink:type="simple">https://binary.pensoft.net/fig/459251</uri></graphic></fig><p><bold><italic>Median ventral keel</italic>.</bold> Thoracic portions distinctly separate, prothoracic keel generally rounded, two posterior thoracic segments serrated; abdominal keel with first two segments fused, teeth more pronounced posteriorly (Fig. <xref ref-type="fig" rid="F11">15</xref>). Several minor differences between Thailand specimens reported here and those reported by <xref ref-type="bibr" rid="B20">Lundblad (1933</xref>: fig. 42C–E).</p><fig id="F11" position="float" orientation="portrait"><object-id xmlns:xlink="http://www.w3.org/1999/xlink" content-type="doi" xlink:type="simple">10.3897/zookeys.973.54026.figure15</object-id><object-id xmlns:xlink="http://www.w3.org/1999/xlink" content-type="arpha" xlink:type="simple">8DDE3558-C51C-5EA5-BAA0-EA998226D5CB</object-id><label>Figure 15.</label><caption><p>Ovipositor of <italic><tp:taxon-name><tp:taxon-name-part taxon-name-part-type="genus" reg="Paraplea">Paraplea</tp:taxon-name-part> <tp:taxon-name-part taxon-name-part-type="species" reg="liturata">liturata</tp:taxon-name-part></tp:taxon-name></italic>. Scale bar: 0.05 mm.</p></caption><graphic xmlns:xlink="http://www.w3.org/1999/xlink" xlink:href="zookeys-973-035-g011.jpg" position="float" orientation="portrait" xlink:type="simple" id="oo_459252.jpg"><uri content-type="original_file" xlink:type="simple">https://binary.pensoft.net/fig/459252</uri></graphic></fig><p><bold><italic>Characters of female</italic>.</bold> Ovipositor most commonly as in Fig. <xref ref-type="fig" rid="F11">15</xref>. Ovipositor roughly rectangular in shape but with apical gonapophysis 1 slightly wider; five distinct teeth along posterior border (apical row) plus two teeth on ventral border (ventral 1 and 2); two rows of small teeth away from apex, three primary, three secondary, and occasionally one tertiary (not shown in Fig. <xref ref-type="fig" rid="F11">15</xref>); bottom secondary tooth larger and extends slightly beyond end of ovipositor, making it sometimes appear as being along posterior margin; three to five long hairs on ventral side of region where gonapophyses 1 and 2 meet; Subgenital plate slightly longer than wide (Fig. <xref ref-type="fig" rid="F12">16</xref>), length ~ 0.30, width ~ 0.26, lightly rugose in basal half followed apically by a series of pits, dark region in center near apex, pair of tufted hairs on each side near apex.</p><p><bold><italic>Characters of male</italic>.</bold> Aedeagus bulbous and somewhat asymmetrical in typical fashion of family; operculum (subgenital plate) as in Fig. <xref ref-type="fig" rid="F12">17</xref>, most of surface slightly rugose, longer than wide, length ~ 0.27, width ~ 0.20.</p><fig id="F12" position="float" orientation="portrait"><object-id xmlns:xlink="http://www.w3.org/1999/xlink" content-type="doi" xlink:type="simple">10.3897/zookeys.973.54026.figure16-17</object-id><object-id xmlns:xlink="http://www.w3.org/1999/xlink" content-type="arpha" xlink:type="simple">A56199C1-7B84-5829-AF57-95867F640E55</object-id><label>Figure 16, 17.</label><caption><p>Genital plates of <italic><tp:taxon-name><tp:taxon-name-part taxon-name-part-type="genus" reg="Paraplea">Paraplea</tp:taxon-name-part> <tp:taxon-name-part taxon-name-part-type="species" reg="liturata">liturata</tp:taxon-name-part></tp:taxon-name></italic>. <bold>16</bold> female <bold>17</bold> mele. Scale bar: 0.1 mm.</p></caption><graphic xmlns:xlink="http://www.w3.org/1999/xlink" xlink:href="zookeys-973-035-g012.jpg" position="float" orientation="portrait" xlink:type="simple" id="oo_459253.jpg"><uri content-type="original_file" xlink:type="simple">https://binary.pensoft.net/fig/459253</uri></graphic></fig></tp:treatment-sec><tp:treatment-sec sec-type="distribution" id="SECID0E1KAI"><title>Distribution.</title><p>In Thailand, <italic><tp:taxon-name><tp:taxon-name-part taxon-name-part-type="genus" reg="Paraplea">Paraplea</tp:taxon-name-part> <tp:taxon-name-part taxon-name-part-type="species" reg="liturata">liturata</tp:taxon-name-part></tp:taxon-name></italic> appears to be mostly a peninsular species on the southwest side of the country, although there are two records of it in the eastern region of Thailand; one in Sakon Nakhon Province, which was reported by <xref ref-type="bibr" rid="B3">Chen et al. (2006)</xref>, and one by RWS and AV in a pond in Ubon Ratchathani Province (Fig. <xref ref-type="fig" rid="F17">24C</xref>). It is also known from Australia (Anderson and Weir 2004), India (<xref ref-type="bibr" rid="B24">Paiva 1918</xref>. <xref ref-type="bibr" rid="B20">Lundblad 1933</xref>), Indonesia (<xref ref-type="bibr" rid="B20">Lundblad 1933</xref>, <xref ref-type="bibr" rid="B23">Nieser and Chen 1999</xref>), Malaysia (<xref ref-type="bibr" rid="B14">Fernando and Cheng 1974</xref>), Myanmar (<xref ref-type="bibr" rid="B24">Paiva 1918</xref>), New Caledonia (<xref ref-type="bibr" rid="B20">Lundblad 1933</xref>), Philippines (<xref ref-type="bibr" rid="B20">Lundblad 1933</xref>, <xref ref-type="bibr" rid="B23">Nieser and Chen 1999</xref>), and Taiwan (<xref ref-type="bibr" rid="B21">Mitamura et al. 2018</xref>).</p></tp:treatment-sec><tp:treatment-sec sec-type="material" id="SECID0E2MAI"><title>Material examined.</title><p><bold>Chai Nat Province</bold>: Amphur Neon, Kham, Ban Wang Kor Hai, <named-content xmlns:xlink="http://www.w3.org/1999/xlink" content-type="dwc:verbatimCoordinates" xlink:type="simple"><named-content content-type="geo-json" specific-use="{&#34;type&#34;:&#34;Point&#34;,&#34;coordinates&#34;:[99.844467,14.965567]}" id="NCID0EGNAI" xlink:type="simple">14°57.934'N, 99°50.668'E</named-content></named-content>, 24 V 2004, Vitheepradit &amp; Prommi, L-710 (1 specimen <abbrev xmlns:xlink="http://www.w3.org/1999/xlink" content-type="institution" xlink:title="Enns Entomology Museum, University of Missouri" id="ABBRID0ELNAI" xlink:type="simple">UMC</abbrev>). <bold>Chumphon Province</bold>: Amphur Sa Wi, Tumbon Kron, <named-content xmlns:xlink="http://www.w3.org/1999/xlink" content-type="dwc:verbatimCoordinates" xlink:type="simple"><named-content content-type="geo-json" specific-use="{&#34;type&#34;:&#34;Point&#34;,&#34;coordinates&#34;:[99.092167,10.291650]}" id="NCID0EVNAI" xlink:type="simple">10°17.499'N, 99°05.530'E</named-content></named-content>, 21 VI 2006, Vitheepradit &amp; Prommi, L-967 (4 specimens <abbrev xmlns:xlink="http://www.w3.org/1999/xlink" content-type="institution" xlink:title="Enns Entomology Museum, University of Missouri" id="ABBRID0E1NAI" xlink:type="simple">UMC</abbrev>). <bold>Kalasin Province</bold>: Phu Pan National Park, 7 VI 1998, Sites, Simpson &amp; Vitheepradit, L-165 (3 specimens <abbrev xmlns:xlink="http://www.w3.org/1999/xlink" content-type="institution" xlink:title="Enns Entomology Museum, University of Missouri" id="ABBRID0EBOAI" xlink:type="simple">UMC</abbrev>, 1 specimen <named-content xmlns:xlink="http://www.w3.org/1999/xlink" content-type="dwc:institutional_code" xlink:type="simple">SHSU</named-content>). <bold>Krabi Province</bold>: Amphur Mueang, Klong Muang Beach, pond, <named-content xmlns:xlink="http://www.w3.org/1999/xlink" content-type="dwc:verbatimCoordinates" xlink:type="simple"><named-content content-type="geo-json" specific-use="{&#34;type&#34;:&#34;Point&#34;,&#34;coordinates&#34;:[98.759000,8.049650]}" id="NCID0EQOAI" xlink:type="simple">8°02.979'N, 98°45.540'E</named-content></named-content>, 13 m, 8 VIII 2005, Sites, Vitheepradit, Simpson &amp; Prommi L-862 (8 specimens <abbrev xmlns:xlink="http://www.w3.org/1999/xlink" content-type="institution" xlink:title="Enns Entomology Museum, University of Missouri" id="ABBRID0EVOAI" xlink:type="simple">UMC</abbrev>); Amphur Mueang, Nopphorat Thara Beach, pond, <named-content xmlns:xlink="http://www.w3.org/1999/xlink" content-type="dwc:verbatimCoordinates" xlink:type="simple"><named-content content-type="geo-json" specific-use="{&#34;type&#34;:&#34;Point&#34;,&#34;coordinates&#34;:[98.808617,8.043750]}" id="NCID0E4OAI" xlink:type="simple">8°02.625'N, 98°48.517'E</named-content></named-content>, 8 V 2005, Sites, Vitheepradit &amp; Prommi, L-805 (1 specimen <abbrev xmlns:xlink="http://www.w3.org/1999/xlink" content-type="institution" xlink:title="Enns Entomology Museum, University of Missouri" id="ABBRID0ECPAI" xlink:type="simple">UMC</abbrev>); Amphur Nuea Khlong, Tumbon, Nuea Khlong, Ban Paga Sai, pond, <named-content xmlns:xlink="http://www.w3.org/1999/xlink" content-type="dwc:verbatimCoordinates" xlink:type="simple"><named-content content-type="geo-json" specific-use="{&#34;type&#34;:&#34;Point&#34;,&#34;coordinates&#34;:[99.019067,8.043650]}" id="NCID0EKPAI" xlink:type="simple">8°02.619'N, 99°01.144'E</named-content></named-content>, 27 m, 8 VIII 2005, Sites, Vitheepradit, Simpson &amp; Prommi, L-864 (2 specimens <abbrev xmlns:xlink="http://www.w3.org/1999/xlink" content-type="institution" xlink:title="Enns Entomology Museum, University of Missouri" id="ABBRID0EPPAI" xlink:type="simple">UMC</abbrev>); Amphur Nuea Khong, Pan Paga Sai, pond, <named-content xmlns:xlink="http://www.w3.org/1999/xlink" content-type="dwc:verbatimCoordinates" xlink:type="simple"><named-content content-type="geo-json" specific-use="{&#34;type&#34;:&#34;Point&#34;,&#34;coordinates&#34;:[99.019067,8.043650]}" id="NCID0EXPAI" xlink:type="simple">8°02.619'N, 99°01.144'E</named-content></named-content>, 27 m, 13 VI 2006, Vitheepradit &amp; Prommi, L-951 (1 specimen <abbrev xmlns:xlink="http://www.w3.org/1999/xlink" content-type="institution" xlink:title="Enns Entomology Museum, University of Missouri" id="ABBRID0E3PAI" xlink:type="simple">UMC</abbrev>); Tumbon Klong Kanarn, Ban Klong Kanarn, pond, <named-content xmlns:xlink="http://www.w3.org/1999/xlink" content-type="dwc:verbatimCoordinates" xlink:type="simple"><named-content content-type="geo-json" specific-use="{&#34;type&#34;:&#34;Point&#34;,&#34;coordinates&#34;:[99.007500,8.017417]}" id="NCID0EEQAI" xlink:type="simple">8°01.045'N, 99°00.450'E</named-content></named-content>, 37 m, 9 VIII 2005, Sites, Vitheepradit, Simpson &amp; Prommi, L-867 (2 specimens <abbrev xmlns:xlink="http://www.w3.org/1999/xlink" content-type="institution" xlink:title="Enns Entomology Museum, University of Missouri" id="ABBRID0EJQAI" xlink:type="simple">UMC</abbrev>). <bold>Phang Nga Province</bold>: Amphur Mueang, Tumbon Na Pring, pond, <named-content xmlns:xlink="http://www.w3.org/1999/xlink" content-type="dwc:verbatimCoordinates" xlink:type="simple"><named-content content-type="geo-json" specific-use="{&#34;type&#34;:&#34;Point&#34;,&#34;coordinates&#34;:[98.533350,8.529167]}" id="NCID0ETQAI" xlink:type="simple">8°31.750'N, 98°32.001'E</named-content></named-content>, 5 I 2006, Sites, Vitheepradit &amp; Prommi, L-887 (2 specimens <abbrev xmlns:xlink="http://www.w3.org/1999/xlink" content-type="institution" xlink:title="Enns Entomology Museum, University of Missouri" id="ABBRID0EYQAI" xlink:type="simple">UMC</abbrev>); Amphur Mueang, Tumbon Na Prig, pond, <named-content xmlns:xlink="http://www.w3.org/1999/xlink" content-type="dwc:verbatimCoordinates" xlink:type="simple"><named-content content-type="geo-json" specific-use="{&#34;type&#34;:&#34;Point&#34;,&#34;coordinates&#34;:[98.533350,8.529167]}" id="NCID0EARAI" xlink:type="simple">8°31.750'N, 98°32.001'E</named-content></named-content>, 12 VI 2006, Sites, Vitheepradit &amp; Prommi, L-946 (4 specimens <abbrev xmlns:xlink="http://www.w3.org/1999/xlink" content-type="institution" xlink:title="Enns Entomology Museum, University of Missouri" id="ABBRID0EFRAI" xlink:type="simple">UMC</abbrev>); Amphur Takua Thung, Tumbon Krasom, Ban Bang Mak, pond, <named-content xmlns:xlink="http://www.w3.org/1999/xlink" content-type="dwc:verbatimCoordinates" xlink:type="simple"><named-content content-type="geo-json" specific-use="{&#34;type&#34;:&#34;Point&#34;,&#34;coordinates&#34;:[98.457233,8.409217]}" id="NCID0ENRAI" xlink:type="simple">8°24.553'N, 98°27.434'E</named-content></named-content>, 12 VI 2006, Sites, Vitheepradit &amp; Prommi, L-945 (1 specimen <abbrev xmlns:xlink="http://www.w3.org/1999/xlink" content-type="institution" xlink:title="Enns Entomology Museum, University of Missouri" id="ABBRID0ESRAI" xlink:type="simple">UMC</abbrev>); Amphur Takua Pa, Tumbon Bang Nai Si, Ban Bang Yai, pond, <named-content xmlns:xlink="http://www.w3.org/1999/xlink" content-type="dwc:verbatimCoordinates" xlink:type="simple"><named-content content-type="geo-json" specific-use="{&#34;type&#34;:&#34;Point&#34;,&#34;coordinates&#34;:[98.386533,8.432500]}" id="NCID0E1RAI" xlink:type="simple">08°25.950'N, 98°23.192'E</named-content></named-content>, 20 m, 8 VI 2006, Sites, Vitheepradit &amp; Prommi, L-927 (1 specimen); Amphur Thai Mueang, Tumbon Na Teoy, Ban Bang Klee, <named-content xmlns:xlink="http://www.w3.org/1999/xlink" content-type="dwc:verbatimCoordinates" xlink:type="simple"><named-content content-type="geo-json" specific-use="{&#34;type&#34;:&#34;Point&#34;,&#34;coordinates&#34;:[98.292533,8.310917]}" id="NCID0ECSAI" xlink:type="simple">8°18.655'N, 98°17.552'E</named-content></named-content>, 19 m, 2 VI 2005, Sites, Vitheepradit &amp; Prommi, L-825 (8 specimens <abbrev xmlns:xlink="http://www.w3.org/1999/xlink" content-type="institution" xlink:title="Enns Entomology Museum, University of Missouri" id="ABBRID0EHSAI" xlink:type="simple">UMC</abbrev>); Amphur Thai Mueang, Tumbon Na Teoy, Ban Bang Klee, <named-content xmlns:xlink="http://www.w3.org/1999/xlink" content-type="dwc:verbatimCoordinates" xlink:type="simple"><named-content content-type="geo-json" specific-use="{&#34;type&#34;:&#34;Point&#34;,&#34;coordinates&#34;:[98.292533,8.310917]}" id="NCID0EPSAI" xlink:type="simple">8°18.655'N, 98°17.552'E</named-content></named-content>, 19 m, 5 I 2006, Sites, Vitheepradit &amp; Prommi, L-886 (11 specimens <abbrev xmlns:xlink="http://www.w3.org/1999/xlink" content-type="institution" xlink:title="Enns Entomology Museum, University of Missouri" id="ABBRID0EUSAI" xlink:type="simple">UMC</abbrev>); Amphur Thai Mueang, Tumbon Na Teoy, Ban Bang Klee, <named-content xmlns:xlink="http://www.w3.org/1999/xlink" content-type="dwc:verbatimCoordinates" xlink:type="simple"><named-content content-type="geo-json" specific-use="{&#34;type&#34;:&#34;Point&#34;,&#34;coordinates&#34;:[98.292533,8.310917]}" id="NCID0E3SAI" xlink:type="simple">8°18.655'N, 98°17.552'E</named-content></named-content>, 9 VI 2006, Sites, Vitheepradit &amp; Prommi, L-935 (11 specimens <abbrev xmlns:xlink="http://www.w3.org/1999/xlink" content-type="institution" xlink:title="Enns Entomology Museum, University of Missouri" id="ABBRID0EBTAI" xlink:type="simple">UMC</abbrev>). <bold>Phatthalung Province</bold>: Amphur Tamot, Tumbon Loh Jak Kra, <named-content xmlns:xlink="http://www.w3.org/1999/xlink" content-type="dwc:verbatimCoordinates" xlink:type="simple"><named-content content-type="geo-json" specific-use="{&#34;type&#34;:&#34;Point&#34;,&#34;coordinates&#34;:[100.021417,7.337400]}" id="NCID0ELTAI" xlink:type="simple">7°20.244'N, 100°01.285'E</named-content></named-content>, 44 m, 3 VI 2004, Vitheepradit &amp; Prommi, L-736 (1 specimen <abbrev xmlns:xlink="http://www.w3.org/1999/xlink" content-type="institution" xlink:title="Enns Entomology Museum, University of Missouri" id="ABBRID0EQTAI" xlink:type="simple">UMC</abbrev>). <bold>Phuket Province</bold>: Amphur Thalang, Jud peat swamp, UV pan trap, <named-content xmlns:xlink="http://www.w3.org/1999/xlink" content-type="dwc:verbatimCoordinates" xlink:type="simple"><named-content content-type="geo-json" specific-use="{&#34;type&#34;:&#34;Point&#34;,&#34;coordinates&#34;:[98.302600,8.132167]}" id="NCID0E1TAI" xlink:type="simple">8°07.930'N, 98°18.156'E</named-content></named-content>, 24 m, 7 I 2006, Sites, Vitheepradit &amp; Prommi, L-899 (92 specimens <abbrev xmlns:xlink="http://www.w3.org/1999/xlink" content-type="institution" xlink:title="Enns Entomology Museum, University of Missouri" id="ABBRID0E6TAI" xlink:type="simple">UMC</abbrev>, 5 specimens <named-content xmlns:xlink="http://www.w3.org/1999/xlink" content-type="dwc:institutional_code" xlink:type="simple">SHSU</named-content>); Amphur Thalang, Jig peat swamp, <named-content xmlns:xlink="http://www.w3.org/1999/xlink" content-type="dwc:verbatimCoordinates" xlink:type="simple"><named-content content-type="geo-json" specific-use="{&#34;type&#34;:&#34;Point&#34;,&#34;coordinates&#34;:[98.298200,8.146200]}" id="NCID0EMUAI" xlink:type="simple">8°08.772'N, 98°17.892'E</named-content></named-content>, 23 m, 7 I 2006, Sites, Vitheepradit &amp; Prommi, L-906 (44 specimens <abbrev xmlns:xlink="http://www.w3.org/1999/xlink" content-type="institution" xlink:title="Enns Entomology Museum, University of Missouri" id="ABBRID0ERUAI" xlink:type="simple">UMC</abbrev>, 3 specimens <named-content xmlns:xlink="http://www.w3.org/1999/xlink" content-type="dwc:institutional_code" xlink:type="simple">SHSU</named-content>); Amphur Thalang, Laem Yot peat swamp, <named-content xmlns:xlink="http://www.w3.org/1999/xlink" content-type="dwc:verbatimCoordinates" xlink:type="simple"><named-content content-type="geo-json" specific-use="{&#34;type&#34;:&#34;Point&#34;,&#34;coordinates&#34;:[98.298783,8.138750]}" id="NCID0E5UAI" xlink:type="simple">8°08.325'N, 98°17.927'E</named-content></named-content>, 28 m, 29 V 2005, Sites, Vitheepradit &amp; Prommi, L-807 (1 specimen <abbrev xmlns:xlink="http://www.w3.org/1999/xlink" content-type="institution" xlink:title="Enns Entomology Museum, University of Missouri" id="ABBRID0EDVAI" xlink:type="simple">UMC</abbrev>); Amphur Thalang, Mai Khoa peat swamp, <named-content xmlns:xlink="http://www.w3.org/1999/xlink" content-type="dwc:verbatimCoordinates" xlink:type="simple"><named-content content-type="geo-json" specific-use="{&#34;type&#34;:&#34;Point&#34;,&#34;coordinates&#34;:[98.303217,8.124350]}" id="NCID0ELVAI" xlink:type="simple">8°07.461'N, 98°18.193'E</named-content></named-content>, 19 m, 7 I 2006, Sites, Vitheepradit &amp; Prommi, L-900 (42 specimens <abbrev xmlns:xlink="http://www.w3.org/1999/xlink" content-type="institution" xlink:title="Enns Entomology Museum, University of Missouri" id="ABBRID0EQVAI" xlink:type="simple">UMC</abbrev>, 1 specimen <named-content xmlns:xlink="http://www.w3.org/1999/xlink" content-type="dwc:institutional_code" xlink:type="simple">SHSU</named-content>); Amphur Thalang, Tumbon Mai Khao, Moo Ha, <named-content xmlns:xlink="http://www.w3.org/1999/xlink" content-type="dwc:verbatimCoordinates" xlink:type="simple"><named-content content-type="geo-json" specific-use="{&#34;type&#34;:&#34;Point&#34;,&#34;coordinates&#34;:[98.293517,8.178633]}" id="NCID0E4VAI" xlink:type="simple">8°10.718'N, 98°17.611'E</named-content></named-content>, 23 m, 31 V 2005, Sites, Vitheepradit &amp; Prommi, L-816 (1 specimen <named-content xmlns:xlink="http://www.w3.org/1999/xlink" content-type="dwc:institutional_code" xlink:type="simple">SHSU</named-content>); Amphur Thalang, Tumbon Mai Khao, Moo Ha, pond, <named-content xmlns:xlink="http://www.w3.org/1999/xlink" content-type="dwc:verbatimCoordinates" xlink:type="simple"><named-content content-type="geo-json" specific-use="{&#34;type&#34;:&#34;Point&#34;,&#34;coordinates&#34;:[98.293517,8.178633]}" id="NCID0EKWAI" xlink:type="simple">8°10.718'N, 98°17.611'E</named-content></named-content>, 23 m, 5 I 2006, Sites, Vitheepradit &amp; Prommi, L-889 (17 specimens <abbrev xmlns:xlink="http://www.w3.org/1999/xlink" content-type="institution" xlink:title="Enns Entomology Museum, University of Missouri" id="ABBRID0EPWAI" xlink:type="simple">UMC</abbrev>). <bold>Songkhla Province</bold>: Amphur Rataphum, Tumbon Kampangphet, <named-content xmlns:xlink="http://www.w3.org/1999/xlink" content-type="dwc:verbatimCoordinates" xlink:type="simple"><named-content content-type="geo-json" specific-use="{&#34;type&#34;:&#34;Point&#34;,&#34;coordinates&#34;:[100.307283,7.133833]}" id="NCID0EZWAI" xlink:type="simple">07°08.030'N, 100°18.437'</named-content></named-content>E, 30 m, 2 VI 2004, Vitheepradit &amp; Prommi, L-732 (9 specimens <abbrev xmlns:xlink="http://www.w3.org/1999/xlink" content-type="institution" xlink:title="Enns Entomology Museum, University of Missouri" id="ABBRID0E5WAI" xlink:type="simple">UMC</abbrev>). <bold>Surathani Province</bold>: Amphur Ban Na Ban Huay Hamg, <named-content xmlns:xlink="http://www.w3.org/1999/xlink" content-type="dwc:verbatimCoordinates" xlink:type="simple"><named-content content-type="geo-json" specific-use="{&#34;type&#34;:&#34;Point&#34;,&#34;coordinates&#34;:[99.303583,8.148750]}" id="NCID0EIXAI" xlink:type="simple">8°08.925'N, 99°18.215'E</named-content></named-content>, 24 m, 20 VI 2004, Vitheepradit &amp; Prommi, L-781 (3 specimens <abbrev xmlns:xlink="http://www.w3.org/1999/xlink" content-type="institution" xlink:title="Enns Entomology Museum, University of Missouri" id="ABBRID0ENXAI" xlink:type="simple">UMC</abbrev>); Amphur Phunphin, Tumbon Boh Rai, <named-content xmlns:xlink="http://www.w3.org/1999/xlink" content-type="dwc:verbatimCoordinates" xlink:type="simple"><named-content content-type="geo-json" specific-use="{&#34;type&#34;:&#34;Point&#34;,&#34;coordinates&#34;:[98.149350,8.897767]}" id="NCID0EVXAI" xlink:type="simple">8°53.866'N, 98°08.961'E</named-content></named-content>, 10 m, 7 VI 2004, Vitheepradit &amp; Prommi, L-751 (1 specimen <named-content xmlns:xlink="http://www.w3.org/1999/xlink" content-type="dwc:institutional_code" xlink:type="simple">SHSU</named-content>); Amphur Ban Na, Ban Tha Rau Tai, <named-content xmlns:xlink="http://www.w3.org/1999/xlink" content-type="dwc:verbatimCoordinates" xlink:type="simple"><named-content content-type="geo-json" specific-use="{&#34;type&#34;:&#34;Point&#34;,&#34;coordinates&#34;:[99.252167,8.942783]}" id="NCID0ECYAI" xlink:type="simple">8°56.567'N, 99°15.130'E</named-content></named-content>, 4 m, 20 VI 2004, Vitheepradit &amp; Prommi, L-782 (3 specimens <abbrev xmlns:xlink="http://www.w3.org/1999/xlink" content-type="institution" xlink:title="Enns Entomology Museum, University of Missouri" id="ABBRID0EHYAI" xlink:type="simple">UMC</abbrev>). <bold>Trang Province</bold>: Amphur Sikao, Tumbon Mai Fard Ban, Klong Maeng, pond, <named-content xmlns:xlink="http://www.w3.org/1999/xlink" content-type="dwc:verbatimCoordinates" xlink:type="simple"><named-content content-type="geo-json" specific-use="{&#34;type&#34;:&#34;Point&#34;,&#34;coordinates&#34;:[99.342350,8.502833]}" id="NCID0ERYAI" xlink:type="simple">8°30.170'N, 99°20.541'E</named-content></named-content>, 6 m, 10 VIII 2005, Sites, Vitheepradit, Simpson &amp; Prommi, L-868 (2 specimens <abbrev xmlns:xlink="http://www.w3.org/1999/xlink" content-type="institution" xlink:title="Enns Entomology Museum, University of Missouri" id="ABBRID0EWYAI" xlink:type="simple">UMC</abbrev>, 1 specimen <named-content xmlns:xlink="http://www.w3.org/1999/xlink" content-type="dwc:institutional_code" xlink:type="simple">SHSU</named-content>). <bold>Uthai Thani Province</bold>: Amphur Mueang, Tumbon Nam Serm, <named-content xmlns:xlink="http://www.w3.org/1999/xlink" content-type="dwc:verbatimCoordinates" xlink:type="simple"><named-content content-type="geo-json" specific-use="{&#34;type&#34;:&#34;Point&#34;,&#34;coordinates&#34;:[100.035333,15.348100]}" id="NCID0EFZAI" xlink:type="simple">15°20.886'N, 100°02.120'E</named-content></named-content>, 24 V 2004, Vitheepradit &amp; Prommi, L-713 (3 specimens <abbrev xmlns:xlink="http://www.w3.org/1999/xlink" content-type="institution" xlink:title="Enns Entomology Museum, University of Missouri" id="ABBRID0EKZAI" xlink:type="simple">UMC</abbrev>). <bold>Ubon Ratchathani Province</bold>: Amphur Nam Khoon, Ban Non Yang, pond, <named-content xmlns:xlink="http://www.w3.org/1999/xlink" content-type="dwc:verbatimCoordinates" xlink:type="simple"><named-content content-type="geo-json" specific-use="{&#34;type&#34;:&#34;Point&#34;,&#34;coordinates&#34;:[104.896367,14.469600]}" id="NCID0EUZAI" xlink:type="simple">14°28.176'N, 104°53.782'E</named-content></named-content>, 190 m, 10 IV 2004, Sites &amp; Vitheepradit, L-613 (10 specimens <abbrev xmlns:xlink="http://www.w3.org/1999/xlink" content-type="institution" xlink:title="Enns Entomology Museum, University of Missouri" id="ABBRID0EZZAI" xlink:type="simple">UMC</abbrev>).</p></tp:treatment-sec><tp:treatment-sec sec-type="discussion" id="SECID0E5ZAI"><title>Discussion.</title><p>There is considerable variation in <italic><tp:taxon-name><tp:taxon-name-part taxon-name-part-type="genus" reg="Paraplea">P.</tp:taxon-name-part> <tp:taxon-name-part taxon-name-part-type="species" reg="liturata">liturata</tp:taxon-name-part></tp:taxon-name></italic> if this is a single species. <xref ref-type="bibr" rid="B20">Lundblad (1933)</xref> mentioned this variation when synonymizing <italic><tp:taxon-name><tp:taxon-name-part taxon-name-part-type="genus" reg="Plea">P.</tp:taxon-name-part> <tp:taxon-name-part taxon-name-part-type="species" reg="fasciata">fasciata</tp:taxon-name-part></tp:taxon-name></italic>, <italic><tp:taxon-name><tp:taxon-name-part taxon-name-part-type="genus" reg="Plea">P.</tp:taxon-name-part> <tp:taxon-name-part taxon-name-part-type="species" reg="metiadusa">metiadusa</tp:taxon-name-part></tp:taxon-name></italic>, <italic><tp:taxon-name><tp:taxon-name-part taxon-name-part-type="genus" reg="Paraplea">P.</tp:taxon-name-part> <tp:taxon-name-part taxon-name-part-type="species" reg="quinquenotata">quinquenotata</tp:taxon-name-part></tp:taxon-name></italic>, and <italic><tp:taxon-name><tp:taxon-name-part taxon-name-part-type="genus" reg="Plea">P.</tp:taxon-name-part> <tp:taxon-name-part taxon-name-part-type="species" reg="rufonotata">rufonotata</tp:taxon-name-part></tp:taxon-name></italic> with <italic><tp:taxon-name><tp:taxon-name-part taxon-name-part-type="genus" reg="Paraplea">P.</tp:taxon-name-part> <tp:taxon-name-part taxon-name-part-type="species" reg="liturata">liturata</tp:taxon-name-part></tp:taxon-name></italic>. The main basis for Lundblad synonymizing these species was the similarity of the abdominal keel. The drawings in his paper (<xref ref-type="bibr" rid="B20">Lundblad 1933</xref>) show similarities but there are also subtle variations. The Thailand specimens are also somewhat different from those in the Lundblad drawings. These data preserve the question as to whether this is a variable species or multiple species. Several of the species Lundblad synonymized had been described as having a length of 2 mm, although he stated that this was a small species varying between 1.3 to 1.7 mm. This size range of Lundblad’s specimens coincides with that of specimens from Thailand; however, it still does not account for those described from India, New Caledonia, and Australia. The original description of <italic><tp:taxon-name><tp:taxon-name-part taxon-name-part-type="genus" reg="Paraplea">P.</tp:taxon-name-part> <tp:taxon-name-part taxon-name-part-type="species" reg="liturata">liturata</tp:taxon-name-part></tp:taxon-name></italic> by <xref ref-type="bibr" rid="B12">Fieber (1844)</xref> listed the length imprecisely as “approximately 2 mm” and it is uncertain where in the East Indies these specimens were collected or how accurately that measurement was made. Likewise, some distinct differences in coloration and characters occur in specimens from the various regions.</p><p>A character that links all of these specimens into one species is the general state of having five spots on the pronotum. In many populations there can be specimens without these markings although the majority of specimens tend to always have five black pronotal spots. Thus, with a single specimen it may not be possible to rely on this trait but with a series of specimens it is easy to determine the species as <italic><tp:taxon-name><tp:taxon-name-part taxon-name-part-type="genus" reg="Paraplea">P.</tp:taxon-name-part> <tp:taxon-name-part taxon-name-part-type="species" reg="liturata">liturata</tp:taxon-name-part></tp:taxon-name></italic>, as it is now defined. There appears to also be some consistency in the characters of the ovipositor. In many of the Thailand specimens, the ovipositor appears remarkably like that figured by <xref ref-type="bibr" rid="B20">Lundblad (1933</xref>: fig. 42H) from Java (Indonesia) which is consistent with the ovipositor being a reliable character for species recognition (see <xref ref-type="bibr" rid="B27">Sublett and Cook 2015</xref>); however, a small number of specimens lack some or all of the secondary and tertiary teeth. Since the ovipositors of specimens from India, New Caledonia and Australia are unknown, there is still a question as to if specimens from these regions are actually <italic><tp:taxon-name><tp:taxon-name-part taxon-name-part-type="genus" reg="Paraplea">P.</tp:taxon-name-part> <tp:taxon-name-part taxon-name-part-type="species" reg="liturata">liturata.</tp:taxon-name-part></tp:taxon-name></italic> Like <italic><tp:taxon-name><tp:taxon-name-part taxon-name-part-type="genus" reg="Paraplea">P.</tp:taxon-name-part> <tp:taxon-name-part taxon-name-part-type="species" reg="frontalis">frontalis</tp:taxon-name-part></tp:taxon-name></italic>, <italic><tp:taxon-name><tp:taxon-name-part taxon-name-part-type="genus" reg="Paraplea">P.</tp:taxon-name-part> <tp:taxon-name-part taxon-name-part-type="species" reg="liturata">liturata</tp:taxon-name-part></tp:taxon-name></italic> could be a species complex. Both these species need additional study to determine their status.</p><p><italic>Ecology</italic>: The habitat of <italic><tp:taxon-name><tp:taxon-name-part taxon-name-part-type="genus" reg="Paraplea">P.</tp:taxon-name-part> <tp:taxon-name-part taxon-name-part-type="species" reg="liturata">liturata</tp:taxon-name-part></tp:taxon-name></italic> in Thailand is typical for the majority of pleids. This species was often found in ponds, in shallow water with vegetation.</p></tp:treatment-sec><tp:treatment-sec><!--Section generated to contain objects referenced in tp:taxon-treatment.--><fig id="F17" position="float" orientation="portrait"><object-id xmlns:xlink="http://www.w3.org/1999/xlink" content-type="doi" xlink:type="simple">10.3897/zookeys.973.54026.figure24</object-id><object-id xmlns:xlink="http://www.w3.org/1999/xlink" content-type="arpha" xlink:type="simple">8CB67B14-CDA7-5073-89CA-CB756BD87A2D</object-id><label>Figure 24.</label><caption><p>Distribution records in Thailand of <bold>A</bold><italic><tp:taxon-name><tp:taxon-name-part taxon-name-part-type="genus" reg="Paraplea">Paraplea</tp:taxon-name-part> <tp:taxon-name-part taxon-name-part-type="species" reg="frontalis">frontalis</tp:taxon-name-part></tp:taxon-name></italic><bold>B</bold><italic><tp:taxon-name><tp:taxon-name-part taxon-name-part-type="genus" reg="Paraplea">P.</tp:taxon-name-part> <tp:taxon-name-part taxon-name-part-type="species" reg="lateromaculata">lateromaculata</tp:taxon-name-part></tp:taxon-name></italic> sp. nov., <bold>C</bold><italic><tp:taxon-name><tp:taxon-name-part taxon-name-part-type="genus" reg="Paraplea">P.</tp:taxon-name-part> <tp:taxon-name-part taxon-name-part-type="species" reg="liturata">liturata</tp:taxon-name-part></tp:taxon-name></italic><bold>D</bold><italic><tp:taxon-name><tp:taxon-name-part taxon-name-part-type="genus" reg="Paraplea">P.</tp:taxon-name-part> <tp:taxon-name-part taxon-name-part-type="species" reg="melanodera">melanodera</tp:taxon-name-part></tp:taxon-name></italic> sp. nov.</p></caption><graphic xmlns:xlink="http://www.w3.org/1999/xlink" xlink:href="zookeys-973-035-g017.jpg" position="float" orientation="portrait" xlink:type="simple" id="oo_459258.jpg"><uri content-type="original_file" xlink:type="simple">https://binary.pensoft.net/fig/459258</uri></graphic></fig></tp:treatment-sec><ref-list><ref id="B11"><mixed-citation xmlns:xlink="http://www.w3.org/1999/xlink" xlink:type="simple"><person-group><name name-style="western"><surname>Esaki</surname><given-names>T</given-names></name><name name-style="western"><surname>China</surname><given-names>WE</given-names></name></person-group> (<year>1928</year>) <article-title>A monograph of the <tp:taxon-name><tp:taxon-name-part taxon-name-part-type="family">Helotrephidae</tp:taxon-name-part></tp:taxon-name> subfamily <tp:taxon-name>Helotrephinae</tp:taxon-name> (Hem. <tp:taxon-name><tp:taxon-name-part taxon-name-part-type="suborder">Heteroptera</tp:taxon-name-part></tp:taxon-name>).</article-title><source>Revista Española de Entomologia</source><volume>4</volume>: <fpage>129</fpage>–<lpage>172</lpage>. <ext-link xlink:type="simple" ext-link-type="uri" xlink:href="https://digital.csic.es/handle/10261/140776">https://digital.csic.es/handle/10261/140776</ext-link></mixed-citation></ref><ref id="B12"><mixed-citation xmlns:xlink="http://www.w3.org/1999/xlink" xlink:type="simple"><person-group><name name-style="western"><surname>Fieber</surname><given-names>FX</given-names></name></person-group> (<year>1844</year>) <source>Entomologische Monographien. J.G.</source><publisher-name>Calve’schen Buchhandlung</publisher-name>, <publisher-loc>Leipzig</publisher-loc>, <size units="page">138 pp</size>. [10pls]</mixed-citation></ref><ref id="B18"><mixed-citation xmlns:xlink="http://www.w3.org/1999/xlink" xlink:type="simple"><person-group><name name-style="western"><surname>Kirkaldy</surname><given-names>GW</given-names></name></person-group> (<year>1904</year>) <article-title>Über Notonectiden (<tp:taxon-name><tp:taxon-name-part taxon-name-part-type="order">Hemiptera</tp:taxon-name-part></tp:taxon-name>).</article-title><source>Wiener Entomologische Zeitung</source><volume>23</volume>: <fpage>111</fpage>–<lpage>135</lpage>. <ext-link xlink:type="simple" ext-link-type="uri" xlink:href="https://www.biodiversitylibrary.org/page/12081552">https://www.biodiversitylibrary.org/page/12081552</ext-link></mixed-citation></ref><ref id="B6"><mixed-citation xmlns:xlink="http://www.w3.org/1999/xlink" xlink:type="simple"><person-group><name name-style="western"><surname>Distant</surname><given-names>WL</given-names></name></person-group> (<year>1906</year>) <source>The fauna of British India including Ceylon and Burma. <tp:taxon-name><tp:taxon-name-part taxon-name-part-type="order">Rhynchota</tp:taxon-name-part></tp:taxon-name>, vol. 3.</source><publisher-name>Taylor and Francis</publisher-name>, <publisher-loc>London</publisher-loc>, <size units="page">503 pp</size>. <ext-link xlink:type="simple" ext-link-type="uri" xlink:href="https://www.biodiversitylibrary.org/page/12704468">https://www.biodiversitylibrary.org/page/12704468</ext-link></mixed-citation></ref><ref id="B7"><mixed-citation xmlns:xlink="http://www.w3.org/1999/xlink" xlink:type="simple"><person-group><name name-style="western"><surname>Distant</surname><given-names>WL</given-names></name></person-group> (<year>1910</year>) <source>(published in 1911) The fauna of British India including Ceylon and Burma. <tp:taxon-name><tp:taxon-name-part taxon-name-part-type="order">Rhynchota</tp:taxon-name-part></tp:taxon-name>, vol. 5.</source><publisher-name>Taylor and Francis</publisher-name>, <publisher-loc>London</publisher-loc>, <size units="page">362 pp</size>. <ext-link xlink:type="simple" ext-link-type="uri" xlink:href="https://www.biodiversitylibrary.org/page/9822468">https://www.biodiversitylibrary.org/page/9822468</ext-link></mixed-citation></ref><ref id="B20"><mixed-citation xmlns:xlink="http://www.w3.org/1999/xlink" xlink:type="simple"><person-group><name name-style="western"><surname>Lundblad</surname><given-names>O</given-names></name></person-group> (<year>1933</year>) <article-title>Zur Kenntnis der aquatilen und semiaquatilen Hemipteren von Sumatra, Java und Bali.</article-title><source>Archiv für Hydrobiologie Supplement</source><volume>12</volume>: <fpage>125</fpage>–<lpage>145</lpage>.</mixed-citation></ref><ref id="B8"><mixed-citation xmlns:xlink="http://www.w3.org/1999/xlink" xlink:type="simple"><person-group><name name-style="western"><surname>Distant</surname><given-names>WL</given-names></name></person-group> (<year>1914</year>) <article-title><tp:taxon-name><tp:taxon-name-part taxon-name-part-type="order">Rhynchota</tp:taxon-name-part></tp:taxon-name> from New Caledonia and the surrounding islands.</article-title> In: <person-group><name name-style="western"><surname>Sarasin</surname><given-names>F</given-names></name><name name-style="western"><surname>Roux</surname><given-names>J</given-names></name></person-group> (<role>Eds</role>) <issue-title>Nova Caledonia.</issue-title><source>Forschungen in Neu-Caledonien und auf den Loyalty-Inslen. Recherches scientifiques et Nouvelle-Calédonie et aux iles Loyalty. A. Zoologie, Vol. II</source>, <fpage>369</fpage>–<lpage>390</lpage>.</mixed-citation></ref><ref id="B16"><mixed-citation xmlns:xlink="http://www.w3.org/1999/xlink" xlink:type="simple"><person-group><name name-style="western"><surname>Horváth</surname><given-names>G</given-names></name></person-group> (<year>1918</year>) <article-title>De Hydrochoisis nonnullis extraeuropaeis.</article-title><source>Annales Musei Nationalis Hungarici</source><volume>16</volume>: <fpage>140</fpage>–<lpage>146</lpage>. <ext-link xlink:type="simple" ext-link-type="uri" xlink:href="https://www.biodiversitylibrary.org/page/56568226">https://www.biodiversitylibrary.org/page/56568226</ext-link></mixed-citation></ref><ref id="B24"><mixed-citation xmlns:xlink="http://www.w3.org/1999/xlink" xlink:type="simple"><person-group><name name-style="western"><surname>Paiva</surname><given-names>CA</given-names></name></person-group> (<year>1918</year>) <article-title>Aquatic <tp:taxon-name><tp:taxon-name-part taxon-name-part-type="order">Rhynchota</tp:taxon-name-part></tp:taxon-name> from the Southern Shan States.</article-title><source>Records of the Indian Museum</source><volume>14</volume>: <fpage>19</fpage>–<lpage>32</lpage>.</mixed-citation></ref><ref id="B3"><mixed-citation xmlns:xlink="http://www.w3.org/1999/xlink" xlink:type="simple"><person-group><name name-style="western"><surname>Chen</surname><given-names>P-P</given-names></name><name name-style="western"><surname>Nieser</surname><given-names>N</given-names></name><name name-style="western"><surname>Sangpradub</surname><given-names>N</given-names></name></person-group> (<year>2006</year>) <article-title>Records of aquatic bugs (<tp:taxon-name><tp:taxon-name-part taxon-name-part-type="suborder">Heteroptera</tp:taxon-name-part></tp:taxon-name>, <tp:taxon-name><tp:taxon-name-part taxon-name-part-type="infraorder">Gerromorpha</tp:taxon-name-part></tp:taxon-name>, <tp:taxon-name><tp:taxon-name-part taxon-name-part-type="infraorder">Nepomorpha</tp:taxon-name-part></tp:taxon-name>) mainly from northeast Thailand, with descriptions of four new species.</article-title><source>Denisia</source><volume>19</volume>: <fpage>775</fpage>–<lpage>794</lpage>.</mixed-citation></ref><ref id="B23"><mixed-citation xmlns:xlink="http://www.w3.org/1999/xlink" xlink:type="simple"><person-group><name name-style="western"><surname>Nieser</surname><given-names>N</given-names></name><name name-style="western"><surname>Chen</surname><given-names>PP</given-names></name></person-group> (<year>1999</year>) <article-title>Sixteen new species of <tp:taxon-name><tp:taxon-name-part taxon-name-part-type="infraorder">Nepomorpha</tp:taxon-name-part></tp:taxon-name> (<tp:taxon-name><tp:taxon-name-part taxon-name-part-type="suborder">Heteroptera</tp:taxon-name-part></tp:taxon-name>) mainly from Sulawesi (Indonesia).</article-title><source>Tijdschrift voor Entomologie</source><volume>142</volume>: <fpage>77</fpage>–<lpage>123</lpage>. <ext-link xlink:type="simple" ext-link-type="doi" xlink:href="10.1163/22119434-99900023">https://doi.org/10.1163/22119434-99900023</ext-link></mixed-citation></ref><ref id="B14"><mixed-citation xmlns:xlink="http://www.w3.org/1999/xlink" xlink:type="simple"><person-group><name name-style="western"><surname>Fernando</surname><given-names>CH</given-names></name><name name-style="western"><surname>Cheng</surname><given-names>L</given-names></name></person-group> (<year>1974</year>) <article-title>A preliminary study on the fauna and distribution of aquatic <tp:taxon-name><tp:taxon-name-part taxon-name-part-type="order">Hemiptera</tp:taxon-name-part></tp:taxon-name> in Malay and Singapore.</article-title><source>Federation Museums Journal</source><volume>19</volume>: <fpage>21</fpage>–<lpage>46</lpage>.</mixed-citation></ref><ref id="B21"><mixed-citation xmlns:xlink="http://www.w3.org/1999/xlink" xlink:type="simple"><person-group><name name-style="western"><surname>Mitamura</surname><given-names>T</given-names></name><name name-style="western"><surname>Liu</surname><given-names>H-C</given-names></name><name name-style="western"><surname>HIrasawa</surname><given-names>K</given-names></name><name name-style="western"><surname>Yoshii</surname><given-names>S</given-names></name></person-group> (<year>2018</year>) <article-title>New distributional record of <italic><tp:taxon-name><tp:taxon-name-part taxon-name-part-type="genus">Paraplea</tp:taxon-name-part> <tp:taxon-name-part taxon-name-part-type="species">liturata</tp:taxon-name-part></tp:taxon-name></italic> (Fieber, 1844) (<tp:taxon-name><tp:taxon-name-part taxon-name-part-type="order">Hemiptera</tp:taxon-name-part></tp:taxon-name>: <tp:taxon-name><tp:taxon-name-part taxon-name-part-type="family">Pleidae</tp:taxon-name-part></tp:taxon-name>) from Taiwan.</article-title><source>Taiwanese Journal of Entomological Studies</source><volume>3</volume>: <fpage>72</fpage>–<lpage>74</lpage>. <ext-link xlink:type="simple" ext-link-type="uri" xlink:href="https://archive.org/details/TaiwaneseJournalOfEntomologicalStudies31">https://archive.org/details/TaiwaneseJournalOfEntomologicalStudies31</ext-link></mixed-citation></ref><ref id="B27"><mixed-citation xmlns:xlink="http://www.w3.org/1999/xlink" xlink:type="simple"><person-group><name name-style="western"><surname>Sublett</surname><given-names>CA</given-names></name><name name-style="western"><surname>Cook</surname><given-names>JL</given-names></name></person-group> (<year>2015</year>) <article-title>Morphology of the 1<sup>st</sup> gonapophysis in the genus <italic><tp:taxon-name><tp:taxon-name-part taxon-name-part-type="genus">Neoplea</tp:taxon-name-part></tp:taxon-name></italic> (<tp:taxon-name><tp:taxon-name-part taxon-name-part-type="order">Hemiptera</tp:taxon-name-part></tp:taxon-name>: <tp:taxon-name><tp:taxon-name-part taxon-name-part-type="suborder">Heteroptera</tp:taxon-name-part></tp:taxon-name>: <tp:taxon-name><tp:taxon-name-part taxon-name-part-type="family">Pleidae</tp:taxon-name-part></tp:taxon-name>), including an evaluation of its taxonomic importance.</article-title><source>Florida Entomologist</source><volume>98</volume>: <fpage>704</fpage>–<lpage>713</lpage>. <ext-link xlink:type="simple" ext-link-type="doi" xlink:href="10.1653/024.098.0246">https://doi.org/10.1653/024.098.0246</ext-link></mixed-citation></ref></ref-list></tp:taxon-treatment>
