# Supplementary material for: The Pleidae (Hemiptera, Heteroptera) of Thailand, with the descriptions of two new species and a discussion of species from Southeast Asia
Source: Zookeys. 2020 Oct 5;973:35–68. doi: 10.3897/zookeys.973.54026 (PMC7550392; doi:10.3897/zookeys.973.54026)
Supplement: XML Treatment for Paraplea melanodera [file zookeys.973.54026-treatment4.xml]

<!DOCTYPE tp:taxon-treatment
  PUBLIC "-//TaxonX//DTD Taxonomic Treatment Publishing DTD v0 20100105//EN" "tax-treatment-NSO.dtd">
<tp:taxon-treatment xmlns:tp="http://www.plazi.org/taxpub"><tp:treatment-meta><kwd-group><label>Taxon classification</label><kwd><named-content xmlns:xlink="http://www.w3.org/1999/xlink" content-type="kingdom">Animalia</named-content></kwd><kwd><named-content xmlns:xlink="http://www.w3.org/1999/xlink" content-type="order">Hemiptera</named-content></kwd><kwd><named-content xmlns:xlink="http://www.w3.org/1999/xlink" content-type="family">Pleidae</named-content></kwd></kwd-group><mixed-citation publication-type="journal"><person-group><name><surname>Cook</surname><given-names>Jerry L.</given-names></name><name><surname>Sites</surname><given-names>Robert W.</given-names></name><name><surname>Vitheepradit</surname><given-names>Akekawat</given-names></name></person-group><article-title>The <tp:taxon-name><tp:taxon-name-part taxon-name-part-type="family">Pleidae</tp:taxon-name-part></tp:taxon-name> (<tp:taxon-name><tp:taxon-name-part taxon-name-part-type="order">Hemiptera</tp:taxon-name-part></tp:taxon-name>, <tp:taxon-name><tp:taxon-name-part taxon-name-part-type="suborder">Heteroptera</tp:taxon-name-part></tp:taxon-name>) of Thailand, with the descriptions of two new species and a discussion of species from Southeast Asia</article-title><source>Zookeys</source><day>05</day><month>10</month><year>2020</year><volume>973</volume><fpage>35</fpage><lpage>68</lpage><pub-id pub-id-type="doi">10.3897/zookeys.973.54026</pub-id></mixed-citation></tp:treatment-meta><tp:nomenclature><tp:taxon-name><object-id xmlns:xlink="http://www.w3.org/1999/xlink" content-type="arpha" xlink:type="simple">31A8F396-448B-5857-BFDD-76558AA1C798</object-id>
            <tp:taxon-name-part taxon-name-part-type="genus" reg="Paraplea">Paraplea</tp:taxon-name-part>
            <tp:taxon-name-part taxon-name-part-type="species" reg="melanodera">melanodera</tp:taxon-name-part>
            <object-id xmlns:xlink="http://www.w3.org/1999/xlink" content-type="zoobank" xlink:type="simple">http://zoobank.org/B9B8C42C-2439-4A6D-9FC3-9F038C3CF863</object-id>
          </tp:taxon-name><tp:taxon-authority>Cook</tp:taxon-authority><tp:taxon-status xmlns:xlink="http://www.w3.org/1999/xlink" xlink:type="simple">sp. nov.</tp:taxon-status><xref ref-type="fig" rid="F13">Figures 18</xref><xref ref-type="fig" rid="F14">, 19, 20</xref><xref ref-type="fig" rid="F15">, 21</xref><xref ref-type="fig" rid="F16">, 22–23</xref><xref ref-type="fig" rid="F17">, 24D</xref></tp:nomenclature><tp:treatment-sec sec-type="description" id="SECID0E6ABI"><title>Description.</title><p>All measurements are in millimeters and were taken from 47 adult specimens from Thailand as reported in the distribution portion of this paper. Specimens used for this description are deposited at <abbrev xmlns:xlink="http://www.w3.org/1999/xlink" content-type="institution" xlink:title="Enns Entomology Museum, University of Missouri" id="ABBRID0EFBBI" xlink:type="simple">UMC</abbrev> and <named-content xmlns:xlink="http://www.w3.org/1999/xlink" content-type="dwc:institutional_code" xlink:type="simple">SHSU</named-content>.</p><p><bold><italic>Body size</italic>.</bold> Total length, 1.28–1.66 (average=1.49) (Fig. <xref ref-type="fig" rid="F13">18A, B, D</xref>).</p><fig id="F13" position="float" orientation="portrait"><object-id xmlns:xlink="http://www.w3.org/1999/xlink" content-type="doi" xlink:type="simple">10.3897/zookeys.973.54026.figure18</object-id><object-id xmlns:xlink="http://www.w3.org/1999/xlink" content-type="arpha" xlink:type="simple">3A44A6B9-1469-5B29-A8DA-DCD3A1A78773</object-id><label>Figure 18.</label><caption><p><italic><tp:taxon-name><tp:taxon-name-part taxon-name-part-type="genus" reg="Paraplea">Paraplea</tp:taxon-name-part> <tp:taxon-name-part taxon-name-part-type="species" reg="melanodera">melanodera</tp:taxon-name-part></tp:taxon-name></italic> sp. nov. <bold>A</bold> female in lateral view with typical coloration. <bold>B</bold> dorsal view of a light colored morph that shows dark banding and typical minimum amount of honeycombing. <bold>C</bold> frontal view of specimens in B. <bold>D</bold> female showing a lighter colored lateral view without dark hemelytral bands.</p></caption><graphic xmlns:xlink="http://www.w3.org/1999/xlink" xlink:href="zookeys-973-035-g013.jpg" position="float" orientation="portrait" xlink:type="simple" id="oo_459254.jpg"><uri content-type="original_file" xlink:type="simple">https://binary.pensoft.net/fig/459254</uri></graphic></fig><p><bold><italic>Color</italic>.</bold> Color may vary slightly among individuals (Fig. <xref ref-type="fig" rid="F13">18A, D</xref>) but all specimens with a dark brown to black band at back of vertex of head. Base color of body usually light tan to golden-tan with some darker brown markings (Fig. <xref ref-type="fig" rid="F13">18A</xref>); although, some specimens have a base color almost white (Fig. <xref ref-type="fig" rid="F13">18C, D</xref>). A few specimens with weak banding pattern of hemelytra (Fig. <xref ref-type="fig" rid="F13">18A, C</xref>); honeycombing present but often sparse and difficult to see in some specimens.</p><p><bold><italic>Head</italic>.</bold> Head generally light brown, without markings except distinctive dark band posteriorly. Antenna three-segmented. Head width at widest point including eyes 0.62–074 (average 0.68), head width at narrowest point between eyes, 0.29–0.39 (average 0.34), <abbrev xmlns:xlink="http://www.w3.org/1999/xlink" xlink:title="Ocular Index" id="ABBRID0EKEBI" xlink:type="simple">OI</abbrev> 46–52 (average 49).</p><p><bold><italic>Pronotum</italic>.</bold> Base color brown to light tan (Fig. <xref ref-type="fig" rid="F13">18C</xref>), usually with lighter colored honeycombing apparent although often not observable throughout; most specimens without dark spots; without distinct humeral or lateral bulges: punctures present, ~ 0.02, spacing between punctures ~ 0.02; if honeycombing present, punctures located between honeycomb bars (Fig. <xref ref-type="fig" rid="F13">18C</xref>); pronotum width 0.66–0.90 (average 0.78); pronotum length 0.42–0.57 (average 0.50); <abbrev xmlns:xlink="http://www.w3.org/1999/xlink" xlink:title="Pronotal Index" id="ABBRID0E4EBI" xlink:type="simple">PI</abbrev> 56–73 (average 64).</p><p><bold><italic>Wings</italic>.</bold> Hemelytra complete to posterior; punctures evenly dispersed with only small distance between punctures, punctures not in rows, ~ 0.02 diameter, evenly spaced (Fig. <xref ref-type="fig" rid="F13">18A, C, D</xref>); underlying honeycomb structure sometimes present; claval suture present (Fig. <xref ref-type="fig" rid="F13">18C, D</xref>); scutellum with distinct punctures, usually without darkened center, more widely spaced than other punctures, punctures not in apparent order; scutellum base color more yellow than hemelytra; hemelytra without spots near margin but sometimes with broad vertical bands (Fig. <xref ref-type="fig" rid="F13">18A, C</xref>); shape of hemelytra flat dorsally with posterior face at almost 45° angle (Fig. <xref ref-type="fig" rid="F13">18A, D</xref>); scutellum often slightly wider than long, sometimes as long as wide (Fig. <xref ref-type="fig" rid="F13">18C</xref>), length 0.28–0.39 (average 0.34); scutellum width 0.31–0.48 (average 0.39); <abbrev xmlns:xlink="http://www.w3.org/1999/xlink" xlink:title="Scutellar Index" id="ABBRID0E3FBI" xlink:type="simple">SI</abbrev> 103–128 (average 115). Hind wings membranous, fully developed, completely concealed by hemelytra.</p><p><bold><italic>Legs</italic>.</bold> Coxae and trochanters relatively very long compared to most pleid species (Fig. <xref ref-type="fig" rid="F14">19</xref>); hairs numerous on all coxae, relatively long and common on tibiae an tarsi, thickened on prothoracic tibia and tarsus; small spines on prothoracic and mesothoracic femora, small number longer on prothoracic femur; base of prothoracic tibia darker than other parts of leg. Typical leg measurements: prothoracic leg coxa 0.20, trochanter 0.11, femur 0.42, tibia 0.29, first tarsomere 0.03, second tarsomere 0.13, pretarsal claw 0.07; mesothoracic leg coxa 0.25, trochanter 0.08, femur 0.35, tibia 0.29, first tarsomere 0.02, second tarsomere 0.14, pretarsal claw 0.06; metathoracic leg coxa 0.19, trochanter 0.13, femur 0.39, tibia 0.42, first tarsomere 0.03, second tarsomere 0.14, third tarsomere 0.15, pretarsal claw 0.12; several long hairs along ventral side of trochanter, femur, tibia and tarsus, especially along hind tarsus where some hairs reach 0.18.</p><p><bold><italic>Median ventral keel</italic>.</bold> Thoracic portions distinctively shaped but often hidden by enlarged coxa; prosternal keel broadly rounded, with irregular edges; mesosternal keel narrow, distinctive finger-like projection posteriorly; metathoracic keel segment somewhat rounded with prominent cleft towards center, sometimes appearing to almost overlap first abdominal section; abdominal keel I somewhat rectangular, with distinct tooth, abdominal keel II somewhat square, posterior tooth, abdominal keel III and IV shaped like posteriorly projecting teeth, IV longer than III (Fig. <xref ref-type="fig" rid="F14">20</xref>).</p><fig id="F14" position="float" orientation="portrait"><object-id xmlns:xlink="http://www.w3.org/1999/xlink" content-type="doi" xlink:type="simple">10.3897/zookeys.973.54026.figure19-20</object-id><object-id xmlns:xlink="http://www.w3.org/1999/xlink" content-type="arpha" xlink:type="simple">F96A60AE-3BC0-5BCD-B06A-01146FE04650</object-id><label>Figure 19, 20.</label><caption><p><italic><tp:taxon-name><tp:taxon-name-part taxon-name-part-type="genus" reg="Paraplea">Paraplea</tp:taxon-name-part> <tp:taxon-name-part taxon-name-part-type="species" reg="melanodera">melanodera</tp:taxon-name-part></tp:taxon-name></italic> sp. nov. <bold>19</bold> prothoracic leg at the top, mesothoracic leg in the middle and metathoracic leg below. <bold>20</bold> profile of the ventral keel with the anterior end (thoracic) to the top and ventral to the left.</p></caption><graphic xmlns:xlink="http://www.w3.org/1999/xlink" xlink:href="zookeys-973-035-g014.jpg" position="float" orientation="portrait" xlink:type="simple" id="oo_459255.jpg"><uri content-type="original_file" xlink:type="simple">https://binary.pensoft.net/fig/459255</uri></graphic></fig><p><bold><italic>Characters of female</italic>.</bold> Ovipositor expanded apically (Fig. <xref ref-type="fig" rid="F15">21</xref>); five distinct teeth along posterior border (apical row), two large teeth in ventral half, three smaller teeth in dorsal half; three teeth on ventral margin, decreasing in size basally. Two rows of three teeth each away from apex, three primary and three secondary; most specimens with one tertiary tooth; several hairs along basal region of gonapophysis 1 that can be seen under high magnification. Subgenital plate triangular, slightly wider than long (Fig. <xref ref-type="fig" rid="F16">22</xref>), width ~ 0.42, length ~ 0.37; central anterior area of plate raised above other parts, with v-shaped sub-apical prominence; rugose in basal one third; central region towards apex mildly rugose; two distinct tufts of longer hairs on each side of center near apex; other single hairs present, especially toward apex.</p><fig id="F15" position="float" orientation="portrait"><object-id xmlns:xlink="http://www.w3.org/1999/xlink" content-type="doi" xlink:type="simple">10.3897/zookeys.973.54026.figure21</object-id><object-id xmlns:xlink="http://www.w3.org/1999/xlink" content-type="arpha" xlink:type="simple">29F17B5C-3F0D-5FC8-82D5-A8D8080DA815</object-id><label>Figure 21.</label><caption><p>Ovipositor of <italic><tp:taxon-name><tp:taxon-name-part taxon-name-part-type="genus" reg="Paraplea">Paraplea</tp:taxon-name-part> <tp:taxon-name-part taxon-name-part-type="species" reg="melanodera">melanodera</tp:taxon-name-part></tp:taxon-name></italic> sp. nov. Scale bar: 0.05 mm.</p></caption><graphic xmlns:xlink="http://www.w3.org/1999/xlink" xlink:href="zookeys-973-035-g015.jpg" position="float" orientation="portrait" xlink:type="simple" id="oo_459256.jpg"><uri content-type="original_file" xlink:type="simple">https://binary.pensoft.net/fig/459256</uri></graphic></fig><p><italic>Characters of male</italic>: Aedeagus bulbous and somewhat asymmetrical in the typical fashion of family; operculum (subgenital plate), longer than wide (Fig. <xref ref-type="fig" rid="F16">23</xref>); width ~ 0.29, length ~ 0.33, rugulose in basal one third but only lightly rugose anterior to that region; central finger-like projection in center towards apex; central region raised above marginal areas; long hairs clumped near apex, other single hairs throughout.</p><fig id="F16" position="float" orientation="portrait"><object-id xmlns:xlink="http://www.w3.org/1999/xlink" content-type="doi" xlink:type="simple">10.3897/zookeys.973.54026.figures22-23</object-id><object-id xmlns:xlink="http://www.w3.org/1999/xlink" content-type="arpha" xlink:type="simple">453C009B-9055-525E-9992-CD8E0F281F18</object-id><label>Figures 22, 23.</label><caption><p>Genital plates of <italic><tp:taxon-name><tp:taxon-name-part taxon-name-part-type="genus" reg="Paraplea">Paraplea</tp:taxon-name-part> <tp:taxon-name-part taxon-name-part-type="species" reg="melanodera">melanodera</tp:taxon-name-part></tp:taxon-name></italic> sp. nov.: <bold>22</bold> female, <bold>23</bold> mele. Scale bar: 0.1 mm.</p></caption><graphic xmlns:xlink="http://www.w3.org/1999/xlink" xlink:href="zookeys-973-035-g016.jpg" position="float" orientation="portrait" xlink:type="simple" id="oo_459257.jpg"><uri content-type="original_file" xlink:type="simple">https://binary.pensoft.net/fig/459257</uri></graphic></fig></tp:treatment-sec><tp:treatment-sec sec-type="distribution" id="SECID0EJLBI"><title>Distribution.</title><p><italic><tp:taxon-name><tp:taxon-name-part taxon-name-part-type="genus" reg="Paraplea">Paraplea</tp:taxon-name-part> <tp:taxon-name-part taxon-name-part-type="species" reg="melanodera">melanodera</tp:taxon-name-part></tp:taxon-name></italic> appears to be a species found only in peninsular Thailand along the west coast (Fig. <xref ref-type="fig" rid="F17">24D</xref>). Most of the known specimens are from ponds near the beach, thus it may be an endemic species to this region of Thailand.</p><fig id="F17" position="float" orientation="portrait"><object-id xmlns:xlink="http://www.w3.org/1999/xlink" content-type="doi" xlink:type="simple">10.3897/zookeys.973.54026.figure24</object-id><object-id xmlns:xlink="http://www.w3.org/1999/xlink" content-type="arpha" xlink:type="simple">8CB67B14-CDA7-5073-89CA-CB756BD87A2D</object-id><label>Figure 24.</label><caption><p>Distribution records in Thailand of <bold>A</bold><italic><tp:taxon-name><tp:taxon-name-part taxon-name-part-type="genus" reg="Paraplea">Paraplea</tp:taxon-name-part> <tp:taxon-name-part taxon-name-part-type="species" reg="frontalis">frontalis</tp:taxon-name-part></tp:taxon-name></italic><bold>B</bold><italic><tp:taxon-name><tp:taxon-name-part taxon-name-part-type="genus" reg="Paraplea">P.</tp:taxon-name-part> <tp:taxon-name-part taxon-name-part-type="species" reg="lateromaculata">lateromaculata</tp:taxon-name-part></tp:taxon-name></italic> sp. nov., <bold>C</bold><italic><tp:taxon-name><tp:taxon-name-part taxon-name-part-type="genus" reg="Paraplea">P.</tp:taxon-name-part> <tp:taxon-name-part taxon-name-part-type="species" reg="liturata">liturata</tp:taxon-name-part></tp:taxon-name></italic><bold>D</bold><italic><tp:taxon-name><tp:taxon-name-part taxon-name-part-type="genus" reg="Paraplea">P.</tp:taxon-name-part> <tp:taxon-name-part taxon-name-part-type="species" reg="melanodera">melanodera</tp:taxon-name-part></tp:taxon-name></italic> sp. nov.</p></caption><graphic xmlns:xlink="http://www.w3.org/1999/xlink" xlink:href="zookeys-973-035-g017.jpg" position="float" orientation="portrait" xlink:type="simple" id="oo_459258.jpg"><uri content-type="original_file" xlink:type="simple">https://binary.pensoft.net/fig/459258</uri></graphic></fig></tp:treatment-sec><tp:treatment-sec sec-type="type material" id="SECID0E6NBI"><title>Type material examined.</title><p><bold><italic>Holotype</italic></bold>: female, Thailand: <bold>Trang Province</bold>, Amphur Sikao, pond at Chao Mai Beach, <named-content xmlns:xlink="http://www.w3.org/1999/xlink" content-type="dwc:verbatimCoordinates" xlink:type="simple"><named-content content-type="geo-json" specific-use="{&#34;type&#34;:&#34;Point&#34;,&#34;coordinates&#34;:[99.344117,7.447367]}" id="NCID0EYOBI" xlink:type="simple">7°26.842'N, 99°20.647'E</named-content></named-content>, 3 m, 9 I 2006, Vitheepradit and Prommi, L-907 (<abbrev xmlns:xlink="http://www.w3.org/1999/xlink" content-type="institution" xlink:title="Enns Entomology Museum, University of Missouri" id="ABBRID0E4OBI" xlink:type="simple">UMC</abbrev>). <bold><italic>Paratypes</italic></bold> (10 total): Thailand: <bold>Krabi Province</bold>: Amphur Mueang, Khlong Muang Beach, <named-content xmlns:xlink="http://www.w3.org/1999/xlink" content-type="dwc:verbatimCoordinates" xlink:type="simple"><named-content content-type="geo-json" specific-use="{&#34;type&#34;:&#34;Point&#34;,&#34;coordinates&#34;:[98.759000,8.049650]}" id="NCID0EKPBI" xlink:type="simple">8°02.979'N, 98°45.540'E</named-content></named-content>, 13 m, 8 I 2006, Vitheepradit and Prommi, L-901 (3 paratypes <abbrev xmlns:xlink="http://www.w3.org/1999/xlink" content-type="institution" xlink:title="Enns Entomology Museum, University of Missouri" id="ABBRID0EPPBI" xlink:type="simple">UMC</abbrev>, 2 paratypes <named-content xmlns:xlink="http://www.w3.org/1999/xlink" content-type="dwc:institutional_code" xlink:type="simple">SHSU</named-content>). <bold>Phang Nga Province</bold>: Amphur Takua Pa, Nang Tong Beach, pond, <named-content xmlns:xlink="http://www.w3.org/1999/xlink" content-type="dwc:verbatimCoordinates" xlink:type="simple"><named-content content-type="geo-json" specific-use="{&#34;type&#34;:&#34;Point&#34;,&#34;coordinates&#34;:[98.247217,8.648433]}" id="NCID0E5PBI" xlink:type="simple">8°38.906'N, 98°14.833'E</named-content></named-content>, 16 m, 4 I 2006, Vitheepradit, Sites and Prommi, L-883 (2 paratypes <abbrev xmlns:xlink="http://www.w3.org/1999/xlink" content-type="institution" xlink:title="Enns Entomology Museum, University of Missouri" id="ABBRID0EDQBI" xlink:type="simple">UMC</abbrev>). <bold>Ranong Province</bold>: Laem Son National Park, pond in front of officers house, <named-content xmlns:xlink="http://www.w3.org/1999/xlink" content-type="dwc:verbatimCoordinates" xlink:type="simple"><named-content content-type="geo-json" specific-use="{&#34;type&#34;:&#34;Point&#34;,&#34;coordinates&#34;:[98.467900,9.601967]}" id="NCID0ENQBI" xlink:type="simple">9°36.118'N, 98°28.074'E</named-content></named-content>, 6 m, 2 VIII 2005, Vitheepradit, Prommi and Simpson, L-838 (1 paratype <abbrev xmlns:xlink="http://www.w3.org/1999/xlink" content-type="institution" xlink:title="Enns Entomology Museum, University of Missouri" id="ABBRID0ESQBI" xlink:type="simple">UMC</abbrev>); Laem Son National Park, pond near headquarters, <named-content xmlns:xlink="http://www.w3.org/1999/xlink" content-type="dwc:verbatimCoordinates" xlink:type="simple"><named-content content-type="geo-json" specific-use="{&#34;type&#34;:&#34;Point&#34;,&#34;coordinates&#34;:[98.466750,9.604117]}" id="NCID0E1QBI" xlink:type="simple">9°36.247'N, 98°28.005'E</named-content></named-content>, 6 m, 3 I 2006, Vitheepradit, Sites and Prommi, L-875 (1 paratype <abbrev xmlns:xlink="http://www.w3.org/1999/xlink" content-type="institution" xlink:title="Enns Entomology Museum, University of Missouri" id="ABBRID0E6QBI" xlink:type="simple">UMC</abbrev>); Laem Son National Park, pond near headquarters, <named-content xmlns:xlink="http://www.w3.org/1999/xlink" content-type="dwc:verbatimCoordinates" xlink:type="simple"><named-content content-type="geo-json" specific-use="{&#34;type&#34;:&#34;Point&#34;,&#34;coordinates&#34;:[98.466700,9.604117]}" id="NCID0EHRBI" xlink:type="simple">9°36.247'N, 98°28.002'E</named-content></named-content>, 6 m, 7 VI 2006, Vitheepradit, Sites and Prommi, L-922 (1 paratype <abbrev xmlns:xlink="http://www.w3.org/1999/xlink" content-type="institution" xlink:title="Enns Entomology Museum, University of Missouri" id="ABBRID0EMRBI" xlink:type="simple">UMC</abbrev>).</p></tp:treatment-sec><tp:treatment-sec sec-type="material" id="SECID0ERRBI"><title>Additional material examined.</title><p>Thailand, <bold>Krabi Province</bold>: Amphur Ko Lanta, Khlong Dao Beach pond, <named-content xmlns:xlink="http://www.w3.org/1999/xlink" content-type="dwc:verbatimCoordinates" xlink:type="simple"><named-content content-type="geo-json" specific-use="{&#34;type&#34;:&#34;Point&#34;,&#34;coordinates&#34;:[99.023250,7.644367]}" id="NCID0E3RBI" xlink:type="simple">07°38.662'N, 99°01.395'E</named-content></named-content>, 10 m, 9 VIII 2005, Sites, Vitheepradit, Simpson and Prommi, L-865 (5 specimens <abbrev xmlns:xlink="http://www.w3.org/1999/xlink" content-type="institution" xlink:title="Enns Entomology Museum, University of Missouri" id="ABBRID0EBSBI" xlink:type="simple">UMC</abbrev>); Amphur Mueang, Khlong Muang Beach, <named-content xmlns:xlink="http://www.w3.org/1999/xlink" content-type="dwc:verbatimCoordinates" xlink:type="simple"><named-content content-type="geo-json" specific-use="{&#34;type&#34;:&#34;Point&#34;,&#34;coordinates&#34;:[98.759000,8.049650]}" id="NCID0EJSBI" xlink:type="simple">8°02.979'N, 98°45.540'E</named-content></named-content>, 13 m, 8 I 2006, Vitheepradit and Prommi, L-901 (12 specimens <abbrev xmlns:xlink="http://www.w3.org/1999/xlink" content-type="institution" xlink:title="Enns Entomology Museum, University of Missouri" id="ABBRID0EOSBI" xlink:type="simple">UMC</abbrev>, 1 specimen <named-content xmlns:xlink="http://www.w3.org/1999/xlink" content-type="dwc:institutional_code" xlink:type="simple">SHSU</named-content>). <bold>Phang Nga Province</bold>: Amphur Khura Buri, Aow Kuey Beach, pond, <named-content xmlns:xlink="http://www.w3.org/1999/xlink" content-type="dwc:verbatimCoordinates" xlink:type="simple"><named-content content-type="geo-json" specific-use="{&#34;type&#34;:&#34;Point&#34;,&#34;coordinates&#34;:[98.379967,9.300083]}" id="NCID0E4SBI" xlink:type="simple">9°18.005'N, 98°22.798'E</named-content></named-content>, 5 m, 7 VI 2006, Sites, Vitheepradit and Prommi, L-924 (2 specimens <abbrev xmlns:xlink="http://www.w3.org/1999/xlink" content-type="institution" xlink:title="Enns Entomology Museum, University of Missouri" id="ABBRID0ECTBI" xlink:type="simple">UMC</abbrev>); Amphur Takua Pa, Nang Tong Beach pond, <named-content xmlns:xlink="http://www.w3.org/1999/xlink" content-type="dwc:verbatimCoordinates" xlink:type="simple"><named-content content-type="geo-json" specific-use="{&#34;type&#34;:&#34;Point&#34;,&#34;coordinates&#34;:[98.247217,8.648433]}" id="NCID0EKTBI" xlink:type="simple">8°38.906'N, 98°14.833'E</named-content></named-content>, 16 m, 4 I 2006, Vitheepradit, Sites and Prommi, L-883 (2 specimens <abbrev xmlns:xlink="http://www.w3.org/1999/xlink" content-type="institution" xlink:title="Enns Entomology Museum, University of Missouri" id="ABBRID0EPTBI" xlink:type="simple">UMC</abbrev>); Amphur Takua Pa, Tumbon Bang Nai Si, Ban Bang Yai, <named-content xmlns:xlink="http://www.w3.org/1999/xlink" content-type="dwc:verbatimCoordinates" xlink:type="simple"><named-content content-type="geo-json" specific-use="{&#34;type&#34;:&#34;Point&#34;,&#34;coordinates&#34;:[98.386533,8.432500]}" id="NCID0EXTBI" xlink:type="simple">8°25.950'N, 98°23.192'E</named-content></named-content>, 20 m, 8 VI 2006, Vitheepradit, Sites and Prommi, L-927 (2 specimens <abbrev xmlns:xlink="http://www.w3.org/1999/xlink" content-type="institution" xlink:title="Enns Entomology Museum, University of Missouri" id="ABBRID0E3TBI" xlink:type="simple">UMC</abbrev>); Khao Lampi-Hat Thai Mueang National Park, pond near beach, <named-content xmlns:xlink="http://www.w3.org/1999/xlink" content-type="dwc:verbatimCoordinates" xlink:type="simple"><named-content content-type="geo-json" specific-use="{&#34;type&#34;:&#34;Point&#34;,&#34;coordinates&#34;:[98.227867,8.471867]}" id="NCID0EEUBI" xlink:type="simple">8°28.312'N, 98°13.672'E</named-content></named-content>, 1 m, 2 VI 2005, Vitheepradit and Prommi, L-824 (1 specimen <abbrev xmlns:xlink="http://www.w3.org/1999/xlink" content-type="institution" xlink:title="Enns Entomology Museum, University of Missouri" id="ABBRID0EJUBI" xlink:type="simple">UMC</abbrev>). <bold>Phuket Province</bold>: Amphur Thalang, Jig peat swamp, <named-content xmlns:xlink="http://www.w3.org/1999/xlink" content-type="dwc:verbatimCoordinates" xlink:type="simple"><named-content content-type="geo-json" specific-use="{&#34;type&#34;:&#34;Point&#34;,&#34;coordinates&#34;:[98.298200,8.146200]}" id="NCID0ETUBI" xlink:type="simple">8°08.772'N, 98°17.892'E</named-content></named-content>, 23 m, 10 VI 2006, Vitheepradit, Sites and Prommi, L-942 (1 specimen <abbrev xmlns:xlink="http://www.w3.org/1999/xlink" content-type="institution" xlink:title="Enns Entomology Museum, University of Missouri" id="ABBRID0EYUBI" xlink:type="simple">UMC</abbrev>). <bold>Ranong Province</bold>: Laem Son National Park, pond in front of officers house, <named-content xmlns:xlink="http://www.w3.org/1999/xlink" content-type="dwc:verbatimCoordinates" xlink:type="simple"><named-content content-type="geo-json" specific-use="{&#34;type&#34;:&#34;Point&#34;,&#34;coordinates&#34;:[98.467900,9.601967]}" id="NCID0ECVBI" xlink:type="simple">9°36.118'N, 98°28.074'E</named-content></named-content>, 6 m, 7 VI 2006, Vitheepradit, Sites and Prommi, L-923 (1 specimen <abbrev xmlns:xlink="http://www.w3.org/1999/xlink" content-type="institution" xlink:title="Enns Entomology Museum, University of Missouri" id="ABBRID0EHVBI" xlink:type="simple">UMC</abbrev>); Laem Son National Park, pond near headquarters, <named-content xmlns:xlink="http://www.w3.org/1999/xlink" content-type="dwc:verbatimCoordinates" xlink:type="simple"><named-content content-type="geo-json" specific-use="{&#34;type&#34;:&#34;Point&#34;,&#34;coordinates&#34;:[98.466750,9.604117]}" id="NCID0EPVBI" xlink:type="simple">9°36.247'N, 98°28.005'E</named-content></named-content>, 6 m, 2 VIII 2005, Vitheepradit, Prommi and Simpson, L-837 (2 specimens <abbrev xmlns:xlink="http://www.w3.org/1999/xlink" content-type="institution" xlink:title="Enns Entomology Museum, University of Missouri" id="ABBRID0EUVBI" xlink:type="simple">UMC</abbrev>); Laem Son National Park, pond near headquarters, <named-content xmlns:xlink="http://www.w3.org/1999/xlink" content-type="dwc:verbatimCoordinates" xlink:type="simple"><named-content content-type="geo-json" specific-use="{&#34;type&#34;:&#34;Point&#34;,&#34;coordinates&#34;:[98.466750,9.604117]}" id="NCID0E3VBI" xlink:type="simple">9°36.247'N, 98°28.005'E</named-content></named-content>, 6 m, 7 VI 2006, Vitheepradit, Sites and Prommi, L-922 (5 specimens <abbrev xmlns:xlink="http://www.w3.org/1999/xlink" content-type="institution" xlink:title="Enns Entomology Museum, University of Missouri" id="ABBRID0EBWBI" xlink:type="simple">UMC</abbrev>). <bold>Trang Province</bold>: Tumbon Mai Fard, Ban Klong Maeng, pond, <named-content xmlns:xlink="http://www.w3.org/1999/xlink" content-type="dwc:verbatimCoordinates" xlink:type="simple"><named-content content-type="geo-json" specific-use="{&#34;type&#34;:&#34;Point&#34;,&#34;coordinates&#34;:[99.342350,7.502833]}" id="NCID0ELWBI" xlink:type="simple">7°30.170'N, 99°20.541'E</named-content></named-content>, 6 m, 10 I 2006, Vitheepradit and Prommi, L-908 (4 specimens <abbrev xmlns:xlink="http://www.w3.org/1999/xlink" content-type="institution" xlink:title="Enns Entomology Museum, University of Missouri" id="ABBRID0EQWBI" xlink:type="simple">UMC</abbrev>).</p></tp:treatment-sec><tp:treatment-sec sec-type="etymology" id="SECID0EVWBI"><title>Etymology.</title><p>The specific epithet combines two Greek roots, <italic>melano</italic>- meaning black and –<italic>dero</italic> meaning the neck. Thus, the name refers the distinct dark line at the back of the head, which is distinctive of this species and a character not found in other members of the genus.</p></tp:treatment-sec><tp:treatment-sec sec-type="discussion" id="SECID0E6WBI"><title>Discussion.</title><p>The distinctive character of <italic><tp:taxon-name><tp:taxon-name-part taxon-name-part-type="genus" reg="Paraplea">P.</tp:taxon-name-part> <tp:taxon-name-part taxon-name-part-type="species" reg="melanodera">melanodera</tp:taxon-name-part></tp:taxon-name></italic> sp. nov. is the dark band at the posterior margin of the head. This character is seen in all specimens of this species and is not observed in any other species of <italic><tp:taxon-name><tp:taxon-name-part taxon-name-part-type="genus" reg="Paraplea">Paraplea</tp:taxon-name-part></tp:taxon-name></italic>. <italic><tp:taxon-name><tp:taxon-name-part taxon-name-part-type="genus" reg="Paraplea">Paraplea</tp:taxon-name-part> <tp:taxon-name-part taxon-name-part-type="species" reg="melanodera">melanodera</tp:taxon-name-part></tp:taxon-name></italic> sp. nov. also has a raised central portion of the subgenital plate in both sexes and is most pronounced in the mele. Other species of <italic><tp:taxon-name><tp:taxon-name-part taxon-name-part-type="genus" reg="Paraplea">Paraplea</tp:taxon-name-part></tp:taxon-name></italic> in Southeast Asia do not have this character state. The coxae of <italic><tp:taxon-name><tp:taxon-name-part taxon-name-part-type="genus" reg="Paraplea">P.</tp:taxon-name-part> <tp:taxon-name-part taxon-name-part-type="species" reg="melanodera">melanodera</tp:taxon-name-part></tp:taxon-name></italic> sp. nov. are quite long. <italic><tp:taxon-name><tp:taxon-name-part taxon-name-part-type="genus" reg="Paraplea">Paraplea</tp:taxon-name-part> <tp:taxon-name-part taxon-name-part-type="species" reg="lateromaculata">lateromaculata</tp:taxon-name-part></tp:taxon-name></italic> sp. nov. also has long coxae, but are comparably shorter than those of <italic><tp:taxon-name><tp:taxon-name-part taxon-name-part-type="genus" reg="Paraplea">P.</tp:taxon-name-part> <tp:taxon-name-part taxon-name-part-type="species" reg="melanodera">melanodera</tp:taxon-name-part></tp:taxon-name></italic> sp. nov. Spines on the metathoracic femur are not common in <italic><tp:taxon-name><tp:taxon-name-part taxon-name-part-type="genus" reg="Paraplea">Paraplea</tp:taxon-name-part></tp:taxon-name></italic> but are present in both <italic><tp:taxon-name><tp:taxon-name-part taxon-name-part-type="genus" reg="Paraplea">P.</tp:taxon-name-part> <tp:taxon-name-part taxon-name-part-type="species" reg="melanodera">melanodera</tp:taxon-name-part></tp:taxon-name></italic> sp. nov. and <italic><tp:taxon-name><tp:taxon-name-part taxon-name-part-type="genus" reg="Paraplea">P.</tp:taxon-name-part> <tp:taxon-name-part taxon-name-part-type="species" reg="liturata">liturata</tp:taxon-name-part></tp:taxon-name></italic>. <italic><tp:taxon-name><tp:taxon-name-part taxon-name-part-type="genus" reg="Paraplea">Paraplea</tp:taxon-name-part> <tp:taxon-name-part taxon-name-part-type="species" reg="melanodera">melanodera</tp:taxon-name-part></tp:taxon-name></italic> also has spines on the prothoracic femur, including a couple that are longer than the others. <tp:taxon-name><tp:taxon-name-part taxon-name-part-type="genus" reg="Characters">Characters</tp:taxon-name-part></tp:taxon-name> of the ventral keel, ovipositor, and subgenital plates also have distinct differences compared to other species of <italic><tp:taxon-name><tp:taxon-name-part taxon-name-part-type="genus" reg="Paraplea">Paraplea</tp:taxon-name-part></tp:taxon-name></italic>.</p><p>In a study to determine the recovery of the lentic insect community following the Indian Ocean tsunami of 2004, Sites &amp; Vitheepradit (2010) sampled ponds along the Thai coastline at four time intervals, including beginning five months after the tsunami, which marked the end of the dry season. <italic><tp:taxon-name><tp:taxon-name-part taxon-name-part-type="genus" reg="Paraplea">Paraplea</tp:taxon-name-part> <tp:taxon-name-part taxon-name-part-type="species" reg="melanodera">melanodera</tp:taxon-name-part></tp:taxon-name></italic> sp. nov. was collected in 11 of the 12 ponds inundated by the tsunami, including during the first sampling period, and in only two of the ten un-inundated reference ponds. The mean conductivity of all inundated ponds over all dates from which <italic><tp:taxon-name><tp:taxon-name-part taxon-name-part-type="genus" reg="Paraplea">P.</tp:taxon-name-part> <tp:taxon-name-part taxon-name-part-type="species" reg="melanodera">melanodera</tp:taxon-name-part></tp:taxon-name></italic> sp. nov. was collected was 1,714 μS, including one at 13,040 μS. Conductivity of the reference ponds further inland was &lt; 100 μS and Indian Ocean seawater was over 41,000 μS. Thus, the waterbodies in which <italic><tp:taxon-name><tp:taxon-name-part taxon-name-part-type="genus" reg="Paraplea">P.</tp:taxon-name-part> <tp:taxon-name-part taxon-name-part-type="species" reg="melanodera">melanodera</tp:taxon-name-part></tp:taxon-name></italic> sp. nov. occurred had distinctly elevated levels of salinity. It is likely that <italic><tp:taxon-name><tp:taxon-name-part taxon-name-part-type="genus" reg="Paraplea">P.</tp:taxon-name-part> <tp:taxon-name-part taxon-name-part-type="species" reg="melanodera">melanodera</tp:taxon-name-part></tp:taxon-name></italic> sp. nov. also occurs further north and south along the coastlines to Burma and Malaysia.</p></tp:treatment-sec><tp:treatment-sec sec-type="distribution" id="SECID0EW3BI"><title>Distribution of <italic><tp:taxon-name><tp:taxon-name-part taxon-name-part-type="genus" reg="Paraplea">Paraplea</tp:taxon-name-part></tp:taxon-name></italic> in mainland Southeast Asia.</title><p><italic><tp:taxon-name><tp:taxon-name-part taxon-name-part-type="genus" reg="Paraplea">Paraplea</tp:taxon-name-part> <tp:taxon-name-part taxon-name-part-type="species" reg="frontalis">frontalis</tp:taxon-name-part></tp:taxon-name></italic> is one of the most widespread species of the genus and is prominent in Southeast Asia and beyond. In addition to the records reported here, <italic><tp:taxon-name><tp:taxon-name-part taxon-name-part-type="genus" reg="Paraplea">P.</tp:taxon-name-part> <tp:taxon-name-part taxon-name-part-type="species" reg="frontalis">frontalis</tp:taxon-name-part></tp:taxon-name></italic> has also been reported in other studies. <xref ref-type="bibr" rid="B22">Nieser (2004)</xref> stated that he had seen specimens of <italic><tp:taxon-name><tp:taxon-name-part taxon-name-part-type="genus" reg="Paraplea">P.</tp:taxon-name-part> <tp:taxon-name-part taxon-name-part-type="species" reg="frontalis">frontalis</tp:taxon-name-part></tp:taxon-name></italic> from Thailand, but these remain unpublished. The first published record of <italic><tp:taxon-name><tp:taxon-name-part taxon-name-part-type="genus" reg="Paraplea">P.</tp:taxon-name-part> <tp:taxon-name-part taxon-name-part-type="species" reg="frontalis">frontalis</tp:taxon-name-part></tp:taxon-name></italic> in Thailand did not appear until 2006 when it was reported from material collected in 1999 in Sakon Nakhon Province (<xref ref-type="bibr" rid="B3">Chen et al. 2006</xref>), which do not include those eluded to by <xref ref-type="bibr" rid="B22">Nieser (2004)</xref> (Nico Nieser pers. comm.). <xref ref-type="bibr" rid="B20">Lundblad (1933)</xref> described <italic><tp:taxon-name><tp:taxon-name-part taxon-name-part-type="genus" reg="Plea">P.</tp:taxon-name-part> <tp:taxon-name-part taxon-name-part-type="species" reg="quinquemaculata">quinquemaculata</tp:taxon-name-part></tp:taxon-name></italic> (now a synonym of <italic><tp:taxon-name><tp:taxon-name-part taxon-name-part-type="genus" reg="Paraplea">P.</tp:taxon-name-part> <tp:taxon-name-part taxon-name-part-type="species" reg="frontalis">frontalis</tp:taxon-name-part></tp:taxon-name></italic>) from specimens from northern Sumatra. This region is directly west of mainland Malaysia and is considered maritime Southeast Asia, although with the short geographic distance across the Andaman Sea, it is not unexpected that these regions share species. <xref ref-type="bibr" rid="B20">Lundblad (1933)</xref> also reported two specimens of <italic><tp:taxon-name><tp:taxon-name-part taxon-name-part-type="genus" reg="Paraplea">P.</tp:taxon-name-part> <tp:taxon-name-part taxon-name-part-type="species" reg="frontalis">frontalis</tp:taxon-name-part></tp:taxon-name></italic> from Lake Toba, northern Sumatra and from East Java. Both of these specimens are in maritime Southeast Asia. <xref ref-type="bibr" rid="B13">Fernando (1961)</xref> collected <italic><tp:taxon-name><tp:taxon-name-part taxon-name-part-type="genus" reg="Paraplea">P.</tp:taxon-name-part> <tp:taxon-name-part taxon-name-part-type="species" reg="frontalis">frontalis</tp:taxon-name-part></tp:taxon-name></italic> (reported as <italic><tp:taxon-name><tp:taxon-name-part taxon-name-part-type="genus" reg="Plea">P.</tp:taxon-name-part> <tp:taxon-name-part taxon-name-part-type="species" reg="quinquemaculata">quinquemaculata</tp:taxon-name-part></tp:taxon-name></italic>) at lights from Tanjong Karang, Selangor (Malaysia), which is close to the location of the Chapman specimens reported here. <xref ref-type="bibr" rid="B14">Fernando and Cheng (1974)</xref> mentioned that <italic><tp:taxon-name><tp:taxon-name-part taxon-name-part-type="genus" reg="Paraplea">P.</tp:taxon-name-part> <tp:taxon-name-part taxon-name-part-type="species" reg="frontalis">frontalis</tp:taxon-name-part></tp:taxon-name></italic> (reported as <italic><tp:taxon-name><tp:taxon-name-part taxon-name-part-type="genus" reg="Plea">P.</tp:taxon-name-part> <tp:taxon-name-part taxon-name-part-type="species" reg="quinquemaculata">quinquemaculata</tp:taxon-name-part></tp:taxon-name></italic>) was collected once from a pond in Singapore but also stated that this species had never been collected in Malaya (Malaysia) even though <xref ref-type="bibr" rid="B13">Fernando (1961)</xref> had previously reported it from this region. <xref ref-type="bibr" rid="B23">Nieser and Chen (1999)</xref> reported on numerous collections of <italic><tp:taxon-name><tp:taxon-name-part taxon-name-part-type="genus" reg="Paraplea">P.</tp:taxon-name-part> <tp:taxon-name-part taxon-name-part-type="species" reg="frontalis">frontalis</tp:taxon-name-part></tp:taxon-name></italic> from Sulawesi and Sumatra (Indonesia). <xref ref-type="bibr" rid="B10">Esaki (1940)</xref> reported four specimens of <italic><tp:taxon-name><tp:taxon-name-part taxon-name-part-type="genus" reg="Paraplea">P.</tp:taxon-name-part> <tp:taxon-name-part taxon-name-part-type="species" reg="frontalis">frontalis</tp:taxon-name-part></tp:taxon-name></italic> from Chusan, which is an island off the southeastern coast of China. This region is not considered part of the political designation of Southeast Asia but is geographically close and this record would not be unusual with a mainland Southeast Asia species distribution. <xref ref-type="bibr" rid="B10">Esaki (1940)</xref> also stated that <italic><tp:taxon-name><tp:taxon-name-part taxon-name-part-type="genus" reg="Paraplea">P.</tp:taxon-name-part> <tp:taxon-name-part taxon-name-part-type="species" reg="frontalis">frontalis</tp:taxon-name-part></tp:taxon-name></italic> is widely distributed in India, Indochina, China, Java, Sumatra, Nicobar Islands and Formosa. However, no specimen data or source of that information was provided, nor did he mention any other <tp:taxon-name><tp:taxon-name-part taxon-name-part-type="family">Pleidae</tp:taxon-name-part></tp:taxon-name> from this region. Esaki’s distribution could include data from several species, or it might include undocumented distribution records for <italic><tp:taxon-name><tp:taxon-name-part taxon-name-part-type="genus" reg="Paraplea">P.</tp:taxon-name-part> <tp:taxon-name-part taxon-name-part-type="species" reg="frontalis">frontalis</tp:taxon-name-part></tp:taxon-name></italic>. <xref ref-type="bibr" rid="B7">Distant (1910)</xref> used specimens from Calcutta and Madhupur, India to describe <italic><tp:taxon-name><tp:taxon-name-part taxon-name-part-type="genus" reg="Plea">Plea</tp:taxon-name-part> <tp:taxon-name-part taxon-name-part-type="species" reg="pelopea">pelopea</tp:taxon-name-part></tp:taxon-name></italic>, which is now a synonym of <italic><tp:taxon-name><tp:taxon-name-part taxon-name-part-type="genus" reg="Paraplea">P.</tp:taxon-name-part> <tp:taxon-name-part taxon-name-part-type="species" reg="frontalis">frontalis</tp:taxon-name-part></tp:taxon-name></italic>. <xref ref-type="bibr" rid="B15">Hafiz and Pradhan (1947)</xref> also reported <italic><tp:taxon-name><tp:taxon-name-part taxon-name-part-type="genus" reg="Paraplea">P.</tp:taxon-name-part> <tp:taxon-name-part taxon-name-part-type="species" reg="frontalis">frontalis</tp:taxon-name-part></tp:taxon-name></italic> from the nearby locality of Patnagarh, India and further north at Gait Sarovar, Bolangir, India. These areas of India share many species with a mainland Southeast Asia distribution; thus, these records might not be considered unusual. <xref ref-type="bibr" rid="B2">Benzie (1989)</xref> found <italic><tp:taxon-name><tp:taxon-name-part taxon-name-part-type="genus" reg="Paraplea">P.</tp:taxon-name-part> <tp:taxon-name-part taxon-name-part-type="species" reg="frontalis">frontalis</tp:taxon-name-part></tp:taxon-name></italic> from waterholes in Yala National Park in southeastern Sri Lanka.</p><p>It is uncertain what factors influence the distribution of <italic><tp:taxon-name><tp:taxon-name-part taxon-name-part-type="genus" reg="Paraplea">P.</tp:taxon-name-part> <tp:taxon-name-part taxon-name-part-type="species" reg="frontalis">frontalis</tp:taxon-name-part></tp:taxon-name></italic>. The limited number of collections that represent our knowledge of this species suggest that it is most common in mainland Southeast Asia, but its distribution extends to the north into eastern Asia in China and Taiwan, west to India and Sri Lanka, and south to maritime Southeast Asia on islands of Indonesia. This paper represents the only data where an area was more thoroughly collected, although even this effort provides fewer than 500 specimens. When these collections are plotted on a distribution map (Fig. <xref ref-type="fig" rid="F17">24A</xref>), there is no perceptible indication of reasons for this distribution. In fact, with more collections, <italic><tp:taxon-name><tp:taxon-name-part taxon-name-part-type="genus" reg="Paraplea">P.</tp:taxon-name-part> <tp:taxon-name-part taxon-name-part-type="species" reg="frontalis">frontalis</tp:taxon-name-part></tp:taxon-name></italic> may be found throughout nearly all provinces of Thailand.</p><p>Another factor to consider is that what is reported as <italic><tp:taxon-name><tp:taxon-name-part taxon-name-part-type="genus" reg="Paraplea">P.</tp:taxon-name-part> <tp:taxon-name-part taxon-name-part-type="species" reg="frontalis">frontalis</tp:taxon-name-part></tp:taxon-name></italic> could be a species complex. This would not pertain to the distribution shown in Fig. <xref ref-type="fig" rid="F17">24A</xref> but could be a factor in reports in other areas of its distribution. There are noted morphological differences among specimens of <italic><tp:taxon-name><tp:taxon-name-part taxon-name-part-type="genus" reg="Paraplea">P.</tp:taxon-name-part> <tp:taxon-name-part taxon-name-part-type="species" reg="frontalis">frontalis</tp:taxon-name-part></tp:taxon-name></italic> from different parts of its range, including size differences, some differences in markings and other minor morphological variation. More study and many more specimens are needed to sort out this situation, probably including modern molecular comparisons of specimens from these various regions. Until this future study, <italic><tp:taxon-name><tp:taxon-name-part taxon-name-part-type="genus" reg="Paraplea">P.</tp:taxon-name-part> <tp:taxon-name-part taxon-name-part-type="species" reg="frontalis">frontalis</tp:taxon-name-part></tp:taxon-name></italic> will be considered a variable species with a wide distribution.</p><p><italic><tp:taxon-name><tp:taxon-name-part taxon-name-part-type="genus" reg="Paraplea">Paraplea</tp:taxon-name-part> <tp:taxon-name-part taxon-name-part-type="species" reg="liturata">liturata</tp:taxon-name-part></tp:taxon-name></italic> is widely distributed in Thailand and some predict that it could have the largest distribution of any species in the genus (<xref ref-type="bibr" rid="B20">Lundblad 1933</xref>, <xref ref-type="bibr" rid="B13">Fernando 1961</xref>). Its distribution in Thailand (Fig. <xref ref-type="fig" rid="F17">24C</xref>) does not appear as extensive of that of <italic><tp:taxon-name><tp:taxon-name-part taxon-name-part-type="genus" reg="Paraplea">P.</tp:taxon-name-part> <tp:taxon-name-part taxon-name-part-type="species" reg="frontalis">frontalis</tp:taxon-name-part></tp:taxon-name></italic> but it is a common inhabitant within a wide geographic distribution. <xref ref-type="bibr" rid="B14">Fernando and Cheng (1974)</xref> collected <italic><tp:taxon-name><tp:taxon-name-part taxon-name-part-type="genus" reg="Paraplea">P.</tp:taxon-name-part> <tp:taxon-name-part taxon-name-part-type="species" reg="liturata">liturata</tp:taxon-name-part></tp:taxon-name></italic> at several locations in Malaysia and recorded it as being “fairly common” in this region. <xref ref-type="bibr" rid="B23">Nieser and Chen (1999)</xref> likewise found it in several locations in Indonesia as well as documenting the species in the Philippines.</p><p><italic><tp:taxon-name><tp:taxon-name-part taxon-name-part-type="genus" reg="Paraplea">Paraplea</tp:taxon-name-part> <tp:taxon-name-part taxon-name-part-type="species" reg="liturata">liturata</tp:taxon-name-part></tp:taxon-name></italic> does not appear to be restricted to any general habitat type or biogeographical region. <xref ref-type="bibr" rid="B3">Chen et al. (2006)</xref> stated that it was “common throughout Thailand in vegetation rich stagnant waters.” The present study also indicates that the species occurs in ponds and slow-moving streams, both containing aquatic vegetation. Anderson and Weir (2004) reported <italic><tp:taxon-name><tp:taxon-name-part taxon-name-part-type="genus" reg="Paraplea">P.</tp:taxon-name-part> <tp:taxon-name-part taxon-name-part-type="species" reg="liturata">liturata</tp:taxon-name-part></tp:taxon-name></italic> from Western Australia and the Australian Northern Territory, areas biogeographically quite different from Thailand and Malaysia, but did not comment on the specifics of the collection sites.</p><p>The distribution of <italic><tp:taxon-name><tp:taxon-name-part taxon-name-part-type="genus" reg="Paraplea">P.</tp:taxon-name-part> <tp:taxon-name-part taxon-name-part-type="species" reg="lateromaculata">lateromaculata</tp:taxon-name-part></tp:taxon-name></italic> sp. nov. (Fig. <xref ref-type="fig" rid="F17">24B</xref>) is very similar to that of <italic><tp:taxon-name><tp:taxon-name-part taxon-name-part-type="genus" reg="Paraplea">P.</tp:taxon-name-part> <tp:taxon-name-part taxon-name-part-type="species" reg="liturata">liturata</tp:taxon-name-part></tp:taxon-name></italic> (Fig. <xref ref-type="fig" rid="F17">24C</xref>) in Thailand, including collection sites in common between these species. Both of these species were common in the peninsular region of Thailand.</p><p>The documented distribution of <italic><tp:taxon-name><tp:taxon-name-part taxon-name-part-type="genus" reg="Paraplea">P.</tp:taxon-name-part> <tp:taxon-name-part taxon-name-part-type="species" reg="melanodera">melanodera</tp:taxon-name-part></tp:taxon-name></italic> sp. nov. includes only the central part of peninsular Thailand (Fig. <xref ref-type="fig" rid="F17">24D</xref>). Even more restrictive is that it was collected only from small ponds near beaches along the coastline. The apparent halophilic nature of <italic><tp:taxon-name><tp:taxon-name-part taxon-name-part-type="genus" reg="Paraplea">P.</tp:taxon-name-part> <tp:taxon-name-part taxon-name-part-type="species" reg="melanodera">melanodera</tp:taxon-name-part></tp:taxon-name></italic> sp. nov. is well-documented because all specimens were collecting during the tsunami study of Sites &amp; Vitheepradit (2010). The other three species of <italic><tp:taxon-name><tp:taxon-name-part taxon-name-part-type="genus" reg="Paraplea">Paraplea</tp:taxon-name-part></tp:taxon-name></italic> also were collected during the study; however, these were mostly from un-inundated reference ponds. More specifically, <italic><tp:taxon-name><tp:taxon-name-part taxon-name-part-type="genus" reg="Paraplea">P.</tp:taxon-name-part> <tp:taxon-name-part taxon-name-part-type="species" reg="lateromaculata">lateromaculata</tp:taxon-name-part></tp:taxon-name></italic> sp. nov. was collected in two reference ponds, including during all four sampling periods. <italic><tp:taxon-name><tp:taxon-name-part taxon-name-part-type="genus" reg="Paraplea">Paraplea</tp:taxon-name-part> <tp:taxon-name-part taxon-name-part-type="species" reg="liturata">liturata</tp:taxon-name-part></tp:taxon-name></italic> was collected in all reference ponds over all sampling periods as well as a single individual from an inundated pond on the first sampling date, which we consider an adventitious occurrence. <italic><tp:taxon-name><tp:taxon-name-part taxon-name-part-type="genus" reg="Paraplea">Paraplea</tp:taxon-name-part> <tp:taxon-name-part taxon-name-part-type="species" reg="frontalis">frontalis</tp:taxon-name-part></tp:taxon-name></italic> was collected in two inundated ponds with elevated levels of salinity on the last sampling date, which was 17 months after the tsunami. Because eight and 28 specimens were collected in those two ponds, its occurrence was not adventitious; thus, <italic><tp:taxon-name><tp:taxon-name-part taxon-name-part-type="genus" reg="Paraplea">P.</tp:taxon-name-part> <tp:taxon-name-part taxon-name-part-type="species" reg="frontalis">frontalis</tp:taxon-name-part></tp:taxon-name></italic> appears to have a tolerance for salinity, but is not as adept at dispersing as is <italic><tp:taxon-name><tp:taxon-name-part taxon-name-part-type="genus" reg="Paraplea">P.</tp:taxon-name-part> <tp:taxon-name-part taxon-name-part-type="species" reg="melanodera">melanodera</tp:taxon-name-part></tp:taxon-name></italic> sp. nov.</p></tp:treatment-sec><ref-list><ref id="B22"><mixed-citation xmlns:xlink="http://www.w3.org/1999/xlink" xlink:type="simple"><person-group><name name-style="western"><surname>Nieser</surname><given-names>N</given-names></name></person-group> (<year>2004</year>) <article-title>Guide to aquatic <tp:taxon-name><tp:taxon-name-part taxon-name-part-type="suborder">Heteroptera</tp:taxon-name-part></tp:taxon-name> of Singapore and Peninsular Malaysia III. <tp:taxon-name><tp:taxon-name-part taxon-name-part-type="family">Pleidae</tp:taxon-name-part></tp:taxon-name> and <tp:taxon-name><tp:taxon-name-part taxon-name-part-type="family">Notonectidae</tp:taxon-name-part></tp:taxon-name>.</article-title><source>Raffles Bulletin of Zoology</source><volume>52</volume>: <fpage>79</fpage>–<lpage>96</lpage>. <ext-link xlink:type="simple" ext-link-type="uri" xlink:href="https://lkcnhm.nus.edu.sg/app/uploads/2017/06/52rbz079-096.pdf">https://lkcnhm.nus.edu.sg/app/uploads/2017/06/52rbz079-096.pdf</ext-link></mixed-citation></ref><ref id="B3"><mixed-citation xmlns:xlink="http://www.w3.org/1999/xlink" xlink:type="simple"><person-group><name name-style="western"><surname>Chen</surname><given-names>P-P</given-names></name><name name-style="western"><surname>Nieser</surname><given-names>N</given-names></name><name name-style="western"><surname>Sangpradub</surname><given-names>N</given-names></name></person-group> (<year>2006</year>) <article-title>Records of aquatic bugs (<tp:taxon-name><tp:taxon-name-part taxon-name-part-type="suborder">Heteroptera</tp:taxon-name-part></tp:taxon-name>, <tp:taxon-name><tp:taxon-name-part taxon-name-part-type="infraorder">Gerromorpha</tp:taxon-name-part></tp:taxon-name>, <tp:taxon-name><tp:taxon-name-part taxon-name-part-type="infraorder">Nepomorpha</tp:taxon-name-part></tp:taxon-name>) mainly from northeast Thailand, with descriptions of four new species.</article-title><source>Denisia</source><volume>19</volume>: <fpage>775</fpage>–<lpage>794</lpage>.</mixed-citation></ref><ref id="B20"><mixed-citation xmlns:xlink="http://www.w3.org/1999/xlink" xlink:type="simple"><person-group><name name-style="western"><surname>Lundblad</surname><given-names>O</given-names></name></person-group> (<year>1933</year>) <article-title>Zur Kenntnis der aquatilen und semiaquatilen Hemipteren von Sumatra, Java und Bali.</article-title><source>Archiv für Hydrobiologie Supplement</source><volume>12</volume>: <fpage>125</fpage>–<lpage>145</lpage>.</mixed-citation></ref><ref id="B13"><mixed-citation xmlns:xlink="http://www.w3.org/1999/xlink" xlink:type="simple"><person-group><name name-style="western"><surname>Fernando</surname><given-names>CH</given-names></name></person-group> (<year>1961</year>) <article-title>Notes on aquatic insects caught at light in Malay, with a discussion of their distribution and dispersal.</article-title><source>Bulletin of the National Museum, Singapore</source><volume>30</volume>: <fpage>19</fpage>–<lpage>31</lpage>.</mixed-citation></ref><ref id="B14"><mixed-citation xmlns:xlink="http://www.w3.org/1999/xlink" xlink:type="simple"><person-group><name name-style="western"><surname>Fernando</surname><given-names>CH</given-names></name><name name-style="western"><surname>Cheng</surname><given-names>L</given-names></name></person-group> (<year>1974</year>) <article-title>A preliminary study on the fauna and distribution of aquatic <tp:taxon-name><tp:taxon-name-part taxon-name-part-type="order">Hemiptera</tp:taxon-name-part></tp:taxon-name> in Malay and Singapore.</article-title><source>Federation Museums Journal</source><volume>19</volume>: <fpage>21</fpage>–<lpage>46</lpage>.</mixed-citation></ref><ref id="B23"><mixed-citation xmlns:xlink="http://www.w3.org/1999/xlink" xlink:type="simple"><person-group><name name-style="western"><surname>Nieser</surname><given-names>N</given-names></name><name name-style="western"><surname>Chen</surname><given-names>PP</given-names></name></person-group> (<year>1999</year>) <article-title>Sixteen new species of <tp:taxon-name><tp:taxon-name-part taxon-name-part-type="infraorder">Nepomorpha</tp:taxon-name-part></tp:taxon-name> (<tp:taxon-name><tp:taxon-name-part taxon-name-part-type="suborder">Heteroptera</tp:taxon-name-part></tp:taxon-name>) mainly from Sulawesi (Indonesia).</article-title><source>Tijdschrift voor Entomologie</source><volume>142</volume>: <fpage>77</fpage>–<lpage>123</lpage>. <ext-link xlink:type="simple" ext-link-type="doi" xlink:href="10.1163/22119434-99900023">https://doi.org/10.1163/22119434-99900023</ext-link></mixed-citation></ref><ref id="B10"><mixed-citation xmlns:xlink="http://www.w3.org/1999/xlink" xlink:type="simple"><person-group><name name-style="western"><surname>Esaki</surname><given-names>T</given-names></name></person-group> (<year>1940</year>) <article-title>Some aquatic and semiaquatic <tp:taxon-name><tp:taxon-name-part taxon-name-part-type="suborder">Heteroptera</tp:taxon-name-part></tp:taxon-name> from China.</article-title><source>Notes d’Entomologie Chinoise</source><volume>7</volume>: <fpage>123</fpage>–<lpage>130</lpage>.</mixed-citation></ref><ref id="B7"><mixed-citation xmlns:xlink="http://www.w3.org/1999/xlink" xlink:type="simple"><person-group><name name-style="western"><surname>Distant</surname><given-names>WL</given-names></name></person-group> (<year>1910</year>) <source>(published in 1911) The fauna of British India including Ceylon and Burma. <tp:taxon-name><tp:taxon-name-part taxon-name-part-type="order">Rhynchota</tp:taxon-name-part></tp:taxon-name>, vol. 5.</source><publisher-name>Taylor and Francis</publisher-name>, <publisher-loc>London</publisher-loc>, <size units="page">362 pp</size>. <ext-link xlink:type="simple" ext-link-type="uri" xlink:href="https://www.biodiversitylibrary.org/page/9822468">https://www.biodiversitylibrary.org/page/9822468</ext-link></mixed-citation></ref><ref id="B15"><mixed-citation xmlns:xlink="http://www.w3.org/1999/xlink" xlink:type="simple"><person-group><name name-style="western"><surname>Hafiz</surname><given-names>HA</given-names></name><name name-style="western"><surname>Pradhan</surname><given-names>KS</given-names></name></person-group> (<year>1947</year>) <article-title>Notes on a collection of aquatic <tp:taxon-name><tp:taxon-name-part taxon-name-part-type="order">Rhynchota</tp:taxon-name-part></tp:taxon-name> from the Patna State, Orisa, with descriptions of two new species.</article-title><source>Records of the Indian Museum</source><volume>45</volume>: <fpage>347</fpage>–<lpage>367</lpage>.</mixed-citation></ref><ref id="B2"><mixed-citation xmlns:xlink="http://www.w3.org/1999/xlink" xlink:type="simple"><person-group><name name-style="western"><surname>Benzie</surname><given-names>JAH</given-names></name></person-group> (<year>1989</year>) <article-title>The immature stages of <italic><tp:taxon-name><tp:taxon-name-part taxon-name-part-type="genus">Plea</tp:taxon-name-part> <tp:taxon-name-part taxon-name-part-type="species">frontalis</tp:taxon-name-part></tp:taxon-name></italic> (Fieber, 1844) (<tp:taxon-name><tp:taxon-name-part taxon-name-part-type="order">Hemiptera</tp:taxon-name-part></tp:taxon-name>, <tp:taxon-name><tp:taxon-name-part taxon-name-part-type="family">Pleidae</tp:taxon-name-part></tp:taxon-name>), with a redescription of the adult.</article-title><source>Hydrobiologia</source><volume>179</volume>: <fpage>157</fpage>–<lpage>171</lpage>. <ext-link xlink:type="simple" ext-link-type="doi" xlink:href="10.1007/BF00007603">https://doi.org/10.1007/BF00007603</ext-link></mixed-citation></ref></ref-list></tp:taxon-treatment>
